# Supplementary material for: Oropouche fever outbreak in Brazil: Key factors behind the largest epidemic in history
Source: PLoS One. 2025 Jul 28;20(7):e0327845. doi: 10.1371/journal.pone.0327845 (PMC12303302; doi:10.1371/journal.pone.0327845)
Supplement: S1 Dataset — It includes case locations along with climatic, environmental, and socioeconomic information for each municipality. (XLSX) [file pone.0327845.s001.xlsx]

## Sheet: DATABASE_TOTAL
CD_MUN	NO_MUNICIPIO	TOTAL_RAIN	TEMP_MAX	TEMP_MIN	TEMP_MEDIA	POP	PIB_per_capita	TX_INC_MorbInfectPara_1milhab	QTD_UBS_10milhab	Total_Medicos_SUS_10milhab	Media_COB_AB	AREA_ha	PCT_PASTURE	PCT_SOYBEAN	ORO_cases_2024	CLUSTER
110001	ALTA FLORESTA D'OESTE	118.038	30.9993	18.6471	24.8232	21558	32619.9	41.79	3.25	8.81	95.11	706,712;70	34.8172	1,23749e-05	32	HIGH-RISK
110002	ARIQUEMES	121.85	31.7102	19.5361	25.6231	100896	28878.3	5.86	2.87	14.07	50.9	442,657;10	64.1078	0.000150666	193	HIGH-RISK
110003	CABIXI	110.639	32.0026	18.9124	25.4575	5107	47051.8	15.27	5.87	17.62	100	131,435;20	50.7017	0.00188899	36	HIGH-RISK
110004	CACOAL	126.219	31.2865	18.218	24.7522	92202	32313.3	4.08	3.04	38.72	90.94	379,300;00	62.0529	3,94561e-05	73	HIGH-RISK
110005	CEREJEIRAS	107.832	32.0854	19.2168	25.6511	15237	46185.8	20.21	4.59	9.84	88.41	278,330;00	19.9334	0.00123019	100	HIGH-RISK
110006	COLORADO DO OESTE	111.865	31.2505	17.2694	24.2599	15747	27923.9	19.81	4.45	10.16	86.89	145,106;00	75.8564	0.000242091		HIGH-RISK
110007	CORUMBIARA	104.913	31.2649	17.4221	24.3435	7503	56257.5	3.6	5.33	5.33	100	306,032;10	51.8956	0.00141272		HIGH-RISK
110008	COSTA MARQUES	120.191	31.1332	20.2918	25.7125	12633	16446.2	1.42	7.12	6.33	86.26	498,717;70	38.2107	1,16254e-06	145	HIGH-RISK
110009	ESPIGAO D'OESTE	120.782	31.0981	17.8799	24.489	29722	23429.4	7.5	2.36	6.06	71.05	451,803;80	45.3646	2,3338e-05	66	HIGH-RISK
110010	GUAJARA-MIRIM	120.186	30.9855	19.3122	25.1488	39396	22462.8	14.75	2.79	10.66	87.74	2,485,687;70	5.35254	0	6	HIGH-RISK
110011	JARU	128.218	30.8427	18.5833	24.713	52090	34294.2	3.95	4.8	9.6	100	294,412;80	84.4501	2,99522e-06	7	HIGH-RISK
110012	JI-PARANA	141.04	31.5025	18.1443	24.8234	136825	32292.2	2.81	2.92	13.89	75.89	689,664;90	32.8197	2,99061e-06	28	HIGH-RISK
110013	MACHADINHO D'OESTE	136.288	31.7176	19.6266	25.6721	30626	21338.3	6.11	3.59	11.1	71.29	850,927;00	40.1278	7,49794e-05	120	HIGH-RISK
110014	NOVA BRASILANDIA D'OESTE	127.154	30.9505	18.1463	24.5484	17355	26762.3	8.18	4.03	11.52	77.23	170,300;80	74.4026	2,66367e-05	10	HIGH-RISK
110015	OURO PRETO DO OESTE	137.649	31.2928	17.746	24.5194	36753	27814	5.01	4.35	13.88	99.65	196,985;00	87.2389	5,08245e-06		HIGH-RISK
110018	PIMENTA BUENO	110.853	31.5141	18.1547	24.8344	37464	44275.1	12.44	3.2	8.54	81.31	624,101;60	42.1025	8,78158e-06		HIGH-RISK
110020	PORTO VELHO	116.284	32.1461	20.8221	26.4841	461748	36541.5	6.67	4.31	27.09	61.96	3,409,095;20	32.6433	2,35181e-05	296	HIGH-RISK
110025	PRESIDENTE MEDICI	136.803	31.2572	17.9446	24.6009	19316	30827.9	5.69	5.69	7.77	100	175,846;50	83.3253	3,1846e-06	132	HIGH-RISK
110026	RIO CRESPO	123.403	31.9382	19.2154	25.5768	3476	47991.2	3.74	11.51	11.51	97.92	171,764;00	52.3265	0.00071126		HIGH-RISK
110028	ROLIM DE MOURA	118.925	31.422	18.3247	24.8733	57180	28076.2	3.45	4.2	8.22	93.77	145,781;10	80.5247	0.000263472	26	HIGH-RISK
110029	SANTA LUZIA D'OESTE	112.298	30.6392	18.016	24.3276	7394	35940.1	23.8	6.76	8.11	100	119,779;60	73.813	0.00024518	8	HIGH-RISK
110030	VILHENA	113.584	30.7521	17.5658	24.159	95599	40328.8	5.28	4.39	16.84	78.98	1,169,915;00	12.1192	0.000361671	22	HIGH-RISK
110032	SAO MIGUEL DO GUAPORE	124.953	30.9595	18.3894	24.6745	21612	39112.4	6.25	0.93	4.63	52	746,011;70	21.9981	0.00018581	10	HIGH-RISK
110033	NOVA MAMORE	116.408	31.7915	20.1309	25.9612	25452	23076.3	6.05	2.75	5.89	60.16	1,007,049;00	44.7711	4,84598e-06		HIGH-RISK
110034	ALVORADA D'OESTE	129.95	30.9968	18.2034	24.6001	13092	25539.8	15.12	5.35	5.35	86.87	302,918;90	49.3006	1,29177e-05		HIGH-RISK
110037	ALTO ALEGRE DOS PARECIS	110.203	30.5624	18.7204	24.6414	13023	36454	10.14	9.21	3.07	100	395,827;30	34.5303	4,34334e-05	29	HIGH-RISK
110040	ALTO PARAISO	119.274	32.0145	20.0096	26.0121	17140	22929.3	4.73	3.5	7	52.33	265,182;20	69.3943	0.000478738		HIGH-RISK
110045	BURITIS	121.968	31.9131	19.8279	25.8705	28178	23549.7	6.78	6.03	5.32	62.58	326,580;90	83.0154	2,13513e-06	28	HIGH-RISK
110050	NOVO HORIZONTE DO OESTE	124.18	30.8717	18.0655	24.4686	7653	28492.5	10.58	6.53	6.53	92.01	84,344;60	82.3569	0.000198824		HIGH-RISK
110060	CACAULANDIA	123.7	31.5318	19.154	25.3429	4157	43655.9	7.46	12.03	2.41	88.85	196,177;80	69.8357	3,14043e-07	10	HIGH-RISK
110070	CAMPO NOVO DE RONDONIA	129.504	30.7761	18.2301	24.5031	8840	25667.2	6.67	6.79	7.92	91.5	344,200;50	59.4327	5,7261e-06	17	HIGH-RISK
110080	CANDEIAS DO JAMARI	119.602	32.1805	20.0646	26.1226	22564	23357.8	5.58	0	7.53	100	684,386;80	37.4793	0.000155243	96	HIGH-RISK
110090	CASTANHEIRAS	127.571	31.7718	18.4168	25.0943	3269	34083.8	0.31	12.24	12.24	100	89,284;10	69.3976	0.00028832		HIGH-RISK
110092	CHUPINGUAIA	101.798	31.212	18.0636	24.6378	9351	39880.3	1.92	6.42	5.35	99.38	512,672;30	45.304	0.000564175	6	HIGH-RISK
110094	CUJUBIM	128.151	32.0711	19.5979	25.8345	14338	17967.6	8.02	4.88	6.28	45.18	386,394;60	59.6965	0.000314181	79	HIGH-RISK
110100	GOVERNADOR JORGE TEIXEIRA	126.964	30.3126	18.0807	24.1966	8012	33566.7	5.12	4.99	3.74	100	506,738;40	28.0265	7,56467e-07		HIGH-RISK
110110	ITAPUA DO OESTE	122.354	31.9892	19.9428	25.966	9465	19413.1	2.32	5.28	5.28	90.72	408,158;00	20.4009	7,01321e-05		HIGH-RISK
110120	MINISTRO ANDREAZZA	133.09	30.824	17.2562	24.0401	6440	31484.8	6.68	7.76	6.21	100	79,808;30	82.154	1,69275e-06		HIGH-RISK
110130	MIRANTE DA SERRA	125.675	30.6558	18.2674	24.4616	9200	24566.5	12.39	5.43	6.52	94.55	119,187;50	53.8842	3,01243e-06		HIGH-RISK
110140	MONTE NEGRO	125.383	32.022	19.2865	25.6542	11966	24129.9	10.7	9.19	10.03	79.07	193,137;80	73.2626	1,11712e-06	14	HIGH-RISK
110143	NOVA UNIAO	128.311	30.8647	17.8302	24.3474	6194	23060.8	1.78	6.46	1.61	78.38	80,712;50	88.9483	1,16418e-06		HIGH-RISK
110145	PARECIS	104.438	31.0519	17.9634	24.5076	3953	24597.9	33.39	7.59	12.65	100	254,868;30	52.0502	3,15754e-05		HIGH-RISK
110146	PIMENTEIRAS DO OESTE	106.794	31.4866	19.6799	25.5833	2180	115754	9.17	13.76	4.59	100	601,473;30	15.7013	0.00064041	17	HIGH-RISK
110147	PRIMAVERA DE RONDONIA	110.854	31.6612	18.5262	25.0937	3071	39684.7	6.51	13.03	0	100	60,569;20	75.1715	2,08907e-05	5	HIGH-RISK
110148	SAO FELIPE D'OESTE	111.783	31.438	18.3826	24.9103	5259	26335.3	1.33	5.7	5.7	100	54,164;70	85.4971	5,34805e-05		HIGH-RISK
110149	SAO FRANCISCO DO GUAPORE	121.817	31.4383	19.8141	25.6262	16302	23143.2	8.16	7.36	8.59	100	1,094,859;30	22.6217	2,49631e-05	7	HIGH-RISK
110150	SERINGUEIRAS	123.328	30.7404	18.7086	24.7245	11183	28109.7	7.96	5.37	1.79	100	377,350;50	36.0091	0.00010932		HIGH-RISK
110155	TEIXEIROPOLIS	136.965	30.6873	17.6706	24.1789	4284	29158.8	1.87	4.67	7	96.68	45,997;80	89.5225	7,82835e-07	12	HIGH-RISK
110160	THEOBROMA	127.789	31.7497	18.8335	25.2916	9253	24876.9	3.78	4.32	0	100	219,741;30	76.3763	2,94277e-05		HIGH-RISK
110170	URUPA	132.028	30.9741	18.2405	24.6073	10828	24682	3.97	6.46	8.31	87.91	83,185;70	85.9082	1,97301e-06	5	HIGH-RISK
110175	VALE DO ANARI	133.836	31.6481	19.1874	25.4178	7806	19106.8	8.2	5.12	5.12	61.59	313,510;60	39.0034	1,76532e-05		HIGH-RISK
110180	VALE DO PARAISO	136.115	31.8719	18.5276	25.1997	6487	28605.3	6.17	4.62	4.62	100	96,567;60	86.9555	7,16417e-06		HIGH-RISK
120001	ACRELANDIA	132.32	32.0027	21.0979	26.5503	12707	25362.6	2.99	9.44	9.44	99.21	181,161;30	73.1835	0		HIGH-RISK
120005	ASSIS BRASIL	148.063	30.8375	19.6284	25.2329	8157	17507.7	16.06	11.03	12.26	100	497,907;30	7.06921	0		HIGH-RISK
120010	BRASILEIA	135.574	30.8914	19.8694	25.3804	25786	25278.8	5.7	7.37	19.78	100	392,817;40	42.0965	0	7	HIGH-RISK
120013	BUJARI	136.523	31.0483	19.6905	25.3694	11962	28455.4	1.25	6.69	2.51	100	303,486;90	44.0852	0	12	HIGH-RISK
120017	CAPIXABA	120.924	31.2634	20.8021	26.0327	9737	41722.6	2.16	12.32	7.19	100	170,582;40	58.3488	0		HIGH-RISK
120020	CRUZEIRO DO SUL	140.07	30.2517	20.876	25.5639	94345	22934.8	4.37	8.16	16.11	100	878,347;00	10.3828	0	89	HIGH-RISK
120025	EPITACIOLANDIA	135.283	30.8335	20.5707	25.7021	18697	33960.8	3.21	9.63	2.67	97.9	165,267;40	55.196	0	5	HIGH-RISK
120030	FEIJO	169.037	30.9164	20.3799	25.6481	35035	16207.6	1.2	5.14	4.28	78.53	2,797,687;40	6.41647	0		HIGH-RISK
120032	JORDAO	136.315	30.6784	20.3132	25.4958	11105	13209.9	0.63	4.5	5.4	95.74	535,722;70	2.92816	0		HIGH-RISK
120033	MANCIO LIMA	148.945	30.679	20.9883	25.8337	19172	13704.9	8.08	13.04	3.13	100	545,161;70	6.36823	0	23	HIGH-RISK
120034	MANOEL URBANO	173.112	30.7193	19.8136	25.2664	12246	19060.3	6.7	7.35	6.53	100	1,063,060;00	5.9515	0		HIGH-RISK
120035	MARECHAL THAUMATURGO	120.946	31.1017	20.4539	25.7778	16825	13021	3.51	5.94	4.75	85.34	819,095;30	3.08658	0	23	HIGH-RISK
120038	PLACIDO DE CASTRO	125.076	31.639	20.8143	26.2267	16313	29854.1	4.17	10.42	9.81	100	195,255;50	78.057	0		HIGH-RISK
120039	PORTO WALTER	131.698	30.6363	20.8064	25.7214	10706	12845.9	3.27	7.47	5.6	95.33	644,638;50	3.16602	0	9	HIGH-RISK
120040	RIO BRANCO	130.466	30.7857	20.2572	25.5214	364368	26119	2.13	4.47	18	71.47	883,515;40	33.3975	0	89	HIGH-RISK
120042	RODRIGUES ALVES	137.129	30.5481	20.6199	25.584	16072	12933.1	3.05	8.09	2.49	100	307,634;20	16.2162	0	10	HIGH-RISK
120043	SANTA ROSA DO PURUS	167.446	30.7099	20.2233	25.4666	7672	15747.1	4.43	5.21	7.82	79.4	615,585;80	1.46706	0		HIGH-RISK
120045	SENADOR GUIOMARD	126.09	31.5079	20.5233	26.0156	21658	33253.9	3.05	8.31	2.31	100	232,016;90	74.2354	0		HIGH-RISK
120050	SENA MADUREIRA	157.505	31.4888	19.4144	25.4516	39746	15860.2	6.16	7.55	4.53	100	2,375,951;20	9.59774	0		HIGH-RISK
120060	TARAUACA	162.403	30.0262	20.7728	25.3995	43072	16279.1	2.48	4.88	3.25	70.24	2,016,948;50	7.32004	0	16	HIGH-RISK
120070	XAPURI	133.072	30.7159	20.393	25.5544	18181	22902.5	8.75	10.45	5.5	98.21	535,058;60	30.5996	0		HIGH-RISK
120080	PORTO ACRE	133.826	31.3393	20.4218	25.8805	16218	24623.3	1.17	6.78	3.7	90.68	260,441;70	52.1857	0		HIGH-RISK
130002	ALVARAES	239.851	31.4583	23.4776	27.468	15916	13255.2	3.83	6.91	7.54	82.45	592,346;10	1.1556	0	58	HIGH-RISK
130006	AMATURA	252.579	30.3117	22.7812	26.5464	10814	9960.76	2.31	7.4	9.25	62.31	475,410;90	0.39984	0		HIGH-RISK
130008	ANAMA	240.359	31.324	23.8961	27.61	9927	9697.69	25.59	10.07	10.07	100	244,612;10	0.639933	0		HIGH-RISK
130010	ANORI	225.916	31.6767	23.8064	27.7415	17052	11324.9	30.2	11.73	7.04	100	603,638;00	0.460973	0	7	HIGH-RISK
130014	APUI	185.761	31.9167	21.1027	26.5097	21403	13096.9	4.95	2.8	5.14	100	5,424,054;50	7.49993	0		HIGH-RISK
130020	ATALAIA DO NORTE	218.567	30.423	22.7786	26.6008	15440	8862.72	5.18	8.42	6.48	98.88	7,650,761;70	0.0370726	0	9	HIGH-RISK
130030	AUTAZES	210.007	31.6331	24.3405	27.9868	41672	12348.3	3.34	8.64	7.2	98.93	765,285;20	10.9554	0		HIGH-RISK
130040	BARCELOS	242.453	29.7435	20.8389	25.2912	18399	8844.22	3.48	6.52	7.07	80.49	12,246,108;60	0.0805719	0		HIGH-RISK
130050	BARREIRINHA	214.499	31.8924	24.067	27.9797	30990	10476.9	3.65	5.49	5.49	85.24	575,176;50	4.01642	0	11	HIGH-RISK
130060	BENJAMIN CONSTANT	228.26	30.3931	23.4081	26.9006	37436	8664.03	0.88	5.88	6.41	80.83	870,544;10	0.249743	0	249	HIGH-RISK
130063	BERURI	218.267	31.8438	23.6585	27.7511	20807	10333.7	3.8	0	5.77	66.66	1,747,277;90	0.621973	0	8	HIGH-RISK
130068	BOA VISTA DO RAMOS	202.304	31.7557	24.0311	27.8934	24018	9102.4	2.87	3.75	4.58	94.66	258,940;70	3.78516	0	5	HIGH-RISK
130070	BOCA DO ACRE	163.897	31.8058	20.102	25.9539	35964	14668.9	6.03	5.28	9.73	77.72	2,193,858;30	13.8989	0	62	HIGH-RISK
130080	BORBA	207.974	32.1126	24.0897	28.1012	33209	9500.35	4.34	6.32	6.93	67.05	4,423,618;40	0.6461	0	54	HIGH-RISK
130083	CAAPIRANGA	241.496	31.1939	24.1327	27.6633	13851	13194.9	1.66	7.94	5.05	100	945,553;90	0.915684	0		HIGH-RISK
130090	CANUTAMA	134.505	32.298	21.6839	26.991	17362	9656.23	3.17	5.76	5.76	100	3,364,273;20	4.50524	1,01428e-07		HIGH-RISK
130100	CARAUARI	232.817	30.9703	22.9948	26.9825	29176	12906.3	1.58	4.11	4.11	83.76	2,577,865;80	0.423409	0	117	HIGH-RISK
130110	CAREIRO	204.773	31.4725	24.2677	27.8701	30819	10180.2	3.05	9.73	10.71	100	609,621;20	6.9558	0	101	HIGH-RISK
130115	CAREIRO DA VARZEA	213.982	31.3773	24.2325	27.8049	19615	13140.1	1.22	0	7.14	88.05	262,747;40	13.3194	0		HIGH-RISK
130120	COARI	203.722	31.8983	23.3177	27.608	71130	38982.4	3.12	7.31	7.17	86.83	5,797,076;80	0.193757	0	143	HIGH-RISK
130130	CODAJAS	231.762	31.416	23.4135	27.4147	24071	17917.7	7.48	0	4.57	76.3	1,870,071;30	0.255901	0		HIGH-RISK
130140	EIRUNEPE	207.384	30.4778	21.8048	26.1413	33173	15726	2.53	6.33	6.33	85.59	1,496,624;20	1.33678	0	249	HIGH-RISK
130150	ENVIRA	195.477	30.6372	21.3628	26	17034	10387.8	4.17	10.57	7.63	100	750,579;40	3.74768	0	6	HIGH-RISK
130160	FONTE BOA	272.878	31.1654	23.3182	27.2418	27692	13576.3	3.03	7.58	3.97	100	1,215,542;70	0.282319	0		HIGH-RISK
130165	GUAJARA	163.568	30.453	21.3643	25.9086	13809	10313.5	6.37	9.41	13.76	100	758,353;40	6.60442	0		HIGH-RISK
130170	HUMAITA	145.477	32.348	21.8696	27.1088	59504	15039.2	2.84	7.73	8.57	87.94	3,311,112;90	3.87358	0	26	HIGH-RISK
130180	IPIXUNA	193.087	29.9721	21.6585	25.8153	24387	6945.94	21.73	5.74	6.15	66.41	1,210,977;90	1.90286	0	14	HIGH-RISK
130185	IRANDUBA	209.525	30.8466	24.315	27.5808	59767	20150.9	4.22	8.7	6.36	100	221,681;70	7.71886	0	139	HIGH-RISK
130190	ITACOATIARA	216.401	31.5801	24.0404	27.8103	103826	22590.6	1.74	6.26	8.57	99.43	889,190;60	6.32685	0	120	HIGH-RISK
130195	ITAMARATI	208.345	31.0162	21.9334	26.4748	10783	17438.6	22.35	5.56	5.56	93.31	2,526,042;90	0.173118	0		HIGH-RISK
130200	ITAPIRANGA	205.594	31.1298	24.0781	27.604	10183	16377.7	5.01	6.87	11.78	100	433,507;50	1.19147	0		HIGH-RISK
130210	JAPURA	287.115	30.2933	22.701	26.4971	9281	48894	9.37	10.77	7.54	91.67	5,582,720;30	0.048786	0		HIGH-RISK
130220	JURUA	263.679	30.9607	23.186	27.0734	10501	8910.85	0.57	8.57	6.67	100	1,944,254;80	0.351192	0		HIGH-RISK
130230	JUTAI	246.381	30.7855	22.8818	26.8336	25048	19787.3	9.9	4.79	4.79	100	6,945,741;50	0.100723	0		HIGH-RISK
130240	LABREA	135.727	32.2064	21.047	26.6267	47003	13111	1.43	6.81	6.6	90.25	6,826,268;00	9.62444	0	17	HIGH-RISK
130250	MANACAPURU	220.32	31.2252	24.4384	27.8318	102736	15506.8	3.81	5.55	4.77	84.95	733,657;90	4.53984	0	184	HIGH-RISK
130255	MANAQUIRI	210.412	31.3265	24.2222	27.7743	17333	9162.03	6.06	8.08	6.35	53.09	397,325;80	3.16658	0		HIGH-RISK
130260	MANAUS	224.78	31.4412	24.4192	27.9302	2054731	45782.8	3.69	3.82	17.34	60.88	1,140,109;20	2.30896	0	810	HIGH-RISK
130270	MANICORE	201.362	32.4533	22.6366	27.5449	59225	11955	2.01	6.59	4.9	72.2	4,831,503;80	4.32479	0	13	HIGH-RISK
130280	MARAA	276.16	31.1928	23.8175	27.5051	15706	9630.41	3.18	7.64	6.37	95.95	1,683,082;70	0.196061	0	5	HIGH-RISK
130290	MAUES	214.767	31.6484	23.6889	27.6686	61167	9005.98	3.74	7.19	5.89	85.48	3,999,106;60	1.57832	0	37	HIGH-RISK
130300	NHAMUNDA	192.739	30.9102	23.0293	26.9698	20249	9535.02	0.3	2.47	8.4	99.81	1,410,704;00	1.37908	0		HIGH-RISK
130310	NOVA OLINDA DO NORTE	221.703	31.8329	24.2938	28.0633	27088	8836.21	2.92	6.65	6.28	90	557,813;20	2.96762	0		HIGH-RISK
130320	NOVO AIRAO	243.401	30.7286	23.7756	27.2521	15819	9146.03	3.67	6.95	5.06	80.32	3,777,677;00	0.157718	0	37	HIGH-RISK
130330	NOVO ARIPUANA	208.836	32.11	21.8814	26.9957	24251	9545.89	9.03	5.77	4.54	86.32	4,117,965;60	4.87933	0	7	HIGH-RISK
130340	PARINTINS	198.342	31.7537	23.8522	27.803	96251	12255.2	3.06	6.44	6.03	89.53	595,604;70	6.48053	0	149	HIGH-RISK
130350	PAUINI	180.884	31.2607	20.8585	26.0596	20351	10172.4	1.28	3.93	5.9	84.17	4,162,466;40	0.64585	0		HIGH-RISK
130353	PRESIDENTE FIGUEIREDO	226.654	30.4094	23.5515	26.9804	30762	27087.7	2.28	9.1	6.83	98.25	2,545,909;90	1.22455	0	67	HIGH-RISK
130356	RIO PRETO DA EVA	230.364	31.0263	23.6888	27.3576	24807	11680.8	3.99	10.88	6.85	100	581,562;20	3.40929	0	92	HIGH-RISK
130360	SANTA ISABEL DO RIO NEGRO	229.322	29.2592	20.1262	24.6927	14305	6994.54	1.26	7.69	6.99	58.29	6,280,007;80	0.0645408	0		HIGH-RISK
130370	SANTO ANTONIO DO ICA	269.028	30.3595	24.2839	27.3217	28233	11360.7	2.94	6.73	3.54	98.96	1,236,621;40	0.268194	0	10	HIGH-RISK
130380	SAO GABRIEL DA CACHOEIRA	286.353	30.6786	21.5268	26.1027	51921	8995.21	1.73	3.08	12.52	56.48	10,919,256;20	0.106882	0		HIGH-RISK
130390	SAO PAULO DE OLIVENCA	235.028	30.3096	23.2498	26.7797	32727	8182.07	4.19	7.03	5.81	90.72	1,965,850;20	0.254245	0	5	HIGH-RISK
130395	SAO SEBASTIAO DO UATUMA	207.159	30.6798	23.6838	27.1818	11697	9307.06	4.02	9.4	8.55	98.95	1,064,746;30	1.17531	0		HIGH-RISK
130400	SILVES	207.052	31.3562	23.9564	27.6563	11572	18844	12.62	9.51	6.05	100	372,338;20	2.07915	0		HIGH-RISK
130406	TABATINGA	241.88	30.5	24.634	27.567	66837	11065.9	1.9	5.09	7.93	77.61	326,010;30	1.35769	0	38	HIGH-RISK
130410	TAPAUA	193.619	31.7182	22.653	27.1856	21914	14218	4.24	6.39	5.02	100	8,494,603;50	0.351266	0		HIGH-RISK
130420	TEFE	218.392	31.2015	23.35	27.2758	74142	18538.3	4.11	5.66	6.74	99.67	2,369,222;30	0.682376	0	147	HIGH-RISK
130423	TONANTINS	277.704	30.6879	22.9886	26.8383	20180	9738.96	3.62	5.95	5.45	100	644,689;40	0.364974	0	130	HIGH-RISK
130426	UARINI	278.31	31.4955	23.5753	27.5354	14597	16562.5	1.37	6.85	4.8	100	1,027,467;70	0.700791	0		HIGH-RISK
130430	URUCARA	203.406	30.4557	23.2278	26.8417	18582	12847.9	3.01	7.53	3.23	100	2,790,196;20	0.393633	0		HIGH-RISK
130440	URUCURITUBA	194.585	31.9985	24.1882	28.0933	24017	9654.77	1.71	7.08	3.75	100	288,649;40	1.85277	0		HIGH-RISK
140020	CARACARAI	213.034	29.8453	21.5169	25.6811	20780	20026.4	3.46	10.59	6.74	100	4,737,990;30	2.68499	0	6	HIGH-RISK
140028	IRACEMA	214.969	29.8026	20.8293	25.3159	11000	16497.3	1.64	10	3.64	100	1,401,169;50	6.4537	5,10495e-06		HIGH-RISK
140047	RORAINOPOLIS	223.957	31.2239	23.539	27.3815	29932	23333.1	3.71	8.35	11.02	98.58	3,357,973;90	4.04254	0	179	HIGH-RISK
140050	SAO JOAO DA BALIZA	204.39	30.9271	23.2568	27.0919	8011	38597.3	3.87	7.49	6.24	100	428,450;50	9.54454	0	11	HIGH-RISK
140060	SAO LUIZ	209.237	31.2048	23.0021	27.1035	4947	21741	1.21	16.17	12.13	98.87	152,689;80	31.7328	0		HIGH-RISK
150300	FARO	194.448	30.7609	22.9254	26.8431	8728	11041.9	1.37	9.17	8.02	100	1,177,166;90	1.14585	0		HIGH-RISK
150360	ITAITUBA	225.722	31.4538	22.2614	26.8576	137170	30318.4	1.55	2.62	8.38	71.45	6,204,247;20	7.14726	0		HIGH-RISK
150375	JACAREACANGA	204.774	31.8786	22.0116	26.9451	24742	90011.4	5.38	2.43	5.66	83.75	5,330,456;30	2.89559	5,95463e-07		HIGH-RISK
290060	AIQUARA	114.545	27.1019	19.6591	23.3805	4566	12244.8	0.66	8.76	15.33	100	16,787;70	49.3201	0		HIGH-RISK
290090	ALMADINA	109.89	25.2111	17.2987	21.2549	5195	11924.1	4.81	13.47	9.62	96.93	24,523;60	33.9927	0		HIGH-RISK
290100	AMARGOSA	87.1554	24.6895	17.1968	20.9432	36260	12327.1	2.4	6.34	11.58	100	43,165;50	54.811	0	66	HIGH-RISK
290195	APUAREMA	137.489	24.8698	17.7268	21.2983	6900	10214.5	2.03	8.7	4.35	100	15,083;00	40.6457	0		HIGH-RISK
290230	ARATUIPE	137.694	27.2565	20.6728	23.9646	10006	9038.92	1.9	8.99	6	100	17,401;20	38.334	0		HIGH-RISK
290240	AURELINO LEAL	112.409	26.8887	20.1758	23.5323	11782	12365.9	26.57	11.88	10.19	100	44,539;40	43.9266	0		HIGH-RISK
290310	BARRA DO ROCHA	123.985	26.2983	19.2701	22.7842	6682	14125.3	1.05	10.48	4.49	100	21,441;10	19.1704	0		HIGH-RISK
290330	BARRO PRETO	115.121	26.0051	18.7732	22.3892	5820	15044.1	2.75	0	12.03	100	20,158;50	14.383	0		HIGH-RISK
290540	CAIRU	177.843	27.8993	21.4975	24.6984	17591	80656.9	3.47	7.96	8.53	100	44,884;60	0.696835	0	7	HIGH-RISK
290580	CAMAMU	175.138	26.3694	20.7285	23.549	30480	13215.3	4.46	10.17	6.23	92.59	83,970;20	3.86657	0	42	HIGH-RISK
290800	COARACI	111.096	26.1364	17.8643	22.0003	17949	11847.5	1.95	8.36	8.36	100	27,450;00	31.3691	0		HIGH-RISK
290950	CRAVOLANDIA	102.136	24.155	16.3191	20.237	4445	8577.98	71.54	13.5	6.75	100	18,258;50	29.8449	0		HIGH-RISK
291000	DARIO MEIRA	94.7804	25.1843	16.7136	20.949	10025	12191.1	0.7	4.99	4.99	100	41,363;70	36.1262	0		HIGH-RISK
291020	DOM MACEDO COSTA	103.463	27.0824	19.7189	23.4007	4418	10612	2.04	11.32	6.79	98.75	9,477;80	79.9337	0		HIGH-RISK
291030	ELISIO MEDRADO	83.7006	25.1033	17.6291	21.3662	7782	9439.42	3.47	11.57	5.14	100	17,932;90	61.3952	0	26	HIGH-RISK
291120	GANDU	137.286	25.6777	19.1486	22.4132	29776	14071.4	3.02	8.4	7.72	100	22,966;10	15.8859	0	83	HIGH-RISK
291150	GONGOGI	109.531	27.4147	19.9061	23.6604	5549	11159.8	4.14	19.82	14.42	100	20,219;40	51.7355	0		HIGH-RISK
291270	IBIRAPITANGA	134.987	25.4547	18.6727	22.0637	27341	12198.5	17.3	6.22	3.66	100	47,266;40	8.1522	0		HIGH-RISK
291290	IBIRATAIA	131.783	24.8951	17.8425	21.3688	19613	14326	20.24	7.65	8.67	100	31,812;90	16.901	0		HIGH-RISK
291345	IGRAPIUNA	171.408	26.0043	20.5345	23.2694	13077	16288.2	5.89	11.47	6.88	100	59,131;20	3.55212	0	26	HIGH-RISK
291360	ILHEUS	142.497	27.3142	19.5655	23.4399	197163	32756	11.69	4.82	20.64	79.13	158,855;50	10.6001	0	109	HIGH-RISK
291390	IPIAU	123.328	25.0417	17.7864	21.4141	43078	12373.9	2.09	6.73	11.61	96.81	28,045;40	27.867	0		HIGH-RISK
291480	ITABUNA	128.136	27.8631	20.3868	24.125	185500	19618.7	4.22	4.15	24.8	86.33	40,102;80	24.8939	0	22	HIGH-RISK
291490	ITACARE	153.898	26.6716	19.9212	23.2964	28214	14680.5	5.39	9.22	8.86	100	72,626;50	3.82726	0		HIGH-RISK
291510	ITAGI	91.6845	24.5687	17.1011	20.8349	13925	10595.3	2.87	7.18	5.75	98.65	31,062;10	25.8499	0		HIGH-RISK
291520	ITAGIBA	108.484	26.6589	19.2237	22.9413	15556	76971.9	1.8	7.07	1.93	76.48	81,099;30	52.135	0		HIGH-RISK
291550	ITAJUIPE	118.523	26.0883	18.7406	22.4144	19913	12583.7	63.12	7.03	2.51	100	27,075;20	9.0814	0		HIGH-RISK
291570	ITAMARI	137.776	25.3074	18.182	21.7447	7050	12969.8	1.28	9.93	5.67	96.47	14,347;90	25.1625	0		HIGH-RISK
291660	ITAPITANGA	108.619	26.8051	18.8893	22.8472	10320	9207.43	1.74	7.75	4.84	100	42,066;30	63.1593	0		HIGH-RISK
291670	ITAQUARA	93.7066	24.8492	16.0807	20.465	8175	12028.2	3.43	9.79	4.89	100	34,409;30	46.2859	0		HIGH-RISK
291730	ITUBERA	173.044	26.6273	21.1079	23.8676	21974	12735	2.96	8.19	5.01	96.5	41,542;80	1.81441	0	41	HIGH-RISK
291760	JAGUAQUARA	95.9464	24.7343	17.1653	20.9498	46026	12349.8	1.02	6.74	7.6	98.36	92,451;20	37.1858	0		HIGH-RISK
291780	JAGUARIPE	147.584	27.6874	21.4416	24.5645	20237	10789.9	1.73	7.41	3.46	100	86,342;40	15.1692	0	40	HIGH-RISK
291800	JEQUIE	80.8341	25.5745	17.6651	21.6198	156408	20325.7	2.12	5.5	17.33	82.11	296,903;90	21.3067	0		HIGH-RISK
291820	JIQUIRICA	105.912	24.4337	17.3384	20.886	13623	10314.3	10.5	9.54	4.4	100	23,866;00	23.7616	0		HIGH-RISK
291830	JITAUNA	115.038	24.5737	17.4195	20.9966	14614	16772.1	3.63	0	2.05	100	26,205;00	23.8478	0		HIGH-RISK
291880	LAJE	114.667	26.2849	19.4155	22.8502	23198	12075.7	2.33	7.76	8.62	100	44,983;40	54.3955	0	29	HIGH-RISK
292070	MARAU	163.99	27.4044	21.1733	24.2889	46643	16520.5	1.67	4.29	1.5	100	84,888;50	4.75107	0		HIGH-RISK
292220	MUNIZ FERREIRA	124.94	27.2315	20.2285	23.73	7165	8950.97	2.79	13.96	11.17	100	10,454;00	62.2211	0	14	HIGH-RISK
292240	MUTUIPE	109.77	25.3297	17.6751	21.5024	20028	21100.4	5.39	7.99	3.5	100	27,585;40	32.5112	0	23	HIGH-RISK
292250	NAZARE	132.403	27.6052	20.6743	24.1397	28181	11540.2	2.34	8.52	6.03	100	27,862;90	30.4599	0		HIGH-RISK
292260	NILO PECANHA	164.866	27.1101	21.1697	24.1399	12032	13139.1	1.99	9.14	2.49	99.41	38,893;60	3.74819	0		HIGH-RISK
292275	NOVA IBIA	137.791	25.3875	18.1351	21.7613	8325	15600.1	0.96	8.41	1.2	100	20,319;80	15.0384	0		HIGH-RISK
292467	PIRAI DO NORTE	147.172	25.3571	18.7053	22.0312	10200	11643.4	0.98	10.78	2.94	97.4	19,342;70	12.999	0		HIGH-RISK
292575	PRESIDENTE TANCREDO NEVES	134.218	25.7355	18.5211	22.1283	27662	11967.9	4.74	6.87	2.17	99.93	44,182;00	23.2018	0	16	HIGH-RISK
292790	SANTA INES	88.0377	24.9738	16.8609	20.9174	10293	7198.73	15.35	10.69	5.83	84.94	37,927;00	24.806	0		HIGH-RISK
292870	SANTO ANTONIO DE JESUS	106.234	26.8161	19.7368	23.2764	103055	23746.8	3.08	6.02	18.53	86.64	26,174;00	56.7325	0	14	HIGH-RISK
292940	SAO MIGUEL DAS MATAS	96.9846	26.0207	19.0228	22.5218	10334	15046.1	36	13.55	6.77	100	23,090;60	63.2024	0	6	HIGH-RISK
293120	TAPEROA	160.012	26.0975	19.9539	23.0257	18016	10352.2	22.15	6.11	5.55	99.71	45,408;10	7.88437	0		HIGH-RISK
293160	TEOLANDIA	131.147	25.4273	18.1697	21.7985	15892	14358.2	4.09	8.81	5.66	100	28,978;20	13.1743	0	43	HIGH-RISK
293210	UBAIRA	99.5509	24.6099	17.3683	20.9891	18605	11544.4	8.49	8.6	3.76	86.71	65,908;00	26.6236	0		HIGH-RISK
293220	UBAITABA	116.093	27.5024	20.6371	24.0698	17626	13137.2	22.69	8.51	1.7	94.3	18,110;20	25.1784	0		HIGH-RISK
293230	UBATA	128.387	26.1891	19.266	22.7275	18161	8148.97	1.87	6.61	2.75	81.89	17,764;30	18.3124	0		HIGH-RISK
293270	URUCUCA	142.133	26.847	20.4078	23.6274	21365	14575.1	3.6	6.55	2.34	94.54	51,009;80	3.57852	0	68	HIGH-RISK
293290	VALENCA	152.775	26.643	20.5996	23.6213	96226	17784.6	3.24	4.36	4.88	72.69	112,397;50	12.5008	0	14	HIGH-RISK
293317	VARZEDO	88.8762	25.3982	17.7767	21.5875	9913	15487.5	2.22	11.1	4.04	100	22,139;90	63.7419	0		HIGH-RISK
293350	WENCESLAU GUIMARAES	127.89	25.1797	17.9927	21.5862	26279	15897	2.55	6.85	3.42	100	65,505;70	15.2525	0		HIGH-RISK
310110	AIMORES	105.081	28.1636	16.5511	22.3574	24934	25402.5	6.46	6.82	15.64	100	134,891;30	66.8839	0		HIGH-RISK
313410	ITUETA	100.58	28.4695	17.0885	22.779	5804	20119.7	6.89	13.78	3.45	96.42	45,267;60	58.2048	0		HIGH-RISK
315430	RESPLENDOR	99.0959	28.3669	16.8361	22.6015	15775	15972.5	10.33	5.71	15.21	69.41	108,179;60	70.4833	0		HIGH-RISK
320013	AGUIA BRANCA	98.9451	28.2025	17.0777	22.6401	9714	25569.5	2.88	10.29	15.44	97.63	45,444;80	36.8654	0		HIGH-RISK
320040	ANCHIETA	110.059	27.8426	17.9253	22.884	29613	190330	4.19	8.78	31.07	100	40,969;10	40.516	0	31	HIGH-RISK
320060	ARACRUZ	108.301	28.0925	18.7355	23.414	99336	50629	2.81	5.23	18.02	86.01	142,028;50	30.3446	0		HIGH-RISK
320070	ATILIO VIVACQUA	103.021	27.4076	16.623	22.0153	11218	29410.4	5.44	9.81	15.15	94.08	23,286;80	53.2505	0		HIGH-RISK
320080	BAIXO GUANDU	105.332	27.345	16.1669	21.756	30676	29692.1	5.61	8.15	14.67	100	90,903;90	53.6704	0		HIGH-RISK
320150	COLATINA	103.058	27.8451	17.1831	22.5141	124575	35228.5	4.22	6.26	36.85	100	139,821;90	49.2089	0	42	HIGH-RISK
320220	FUNDAO	110.888	27.192	16.2411	21.7166	17884	20933.8	4.42	7.27	13.98	30.4	28,685;40	35.174	0	17	HIGH-RISK
320225	GOVERNADOR LINDENBERG	101.987	27.3317	16.6994	22.0155	11073	25625	2.44	8.13	9.03	100	36,001;60	33.511	0	8	HIGH-RISK
320250	IBIRACU	110.445	26.772	16.6222	21.6971	12561	22794.6	2.71	6.37	7.17	100	20,124;80	21.1879	0	19	HIGH-RISK
320260	ICONHA	111.949	26.7512	16.566	21.6586	12055	22356.7	3.9	11.61	19.91	99.96	20,352;80	31.7417	0		HIGH-RISK
320270	ITAGUACU	108.113	27.0145	15.8411	21.4278	14368	23306.2	3.27	7.66	13.22	83.84	53,502;10	42.2898	0		HIGH-RISK
320280	ITAPEMIRIM	103.054	28.5802	18.631	23.6056	45801	164321	3.52	5.24	11.57	99.16	55,071;00	53.5742	0		HIGH-RISK
320290	ITARANA	115.689	26.0973	15.1217	20.6095	12452	25498.9	4.82	4.02	10.44	75	29,518;90	29.334	0		HIGH-RISK
320313	JOAO NEIVA	109.261	26.7082	16.6661	21.6871	15431	38527.2	4.47	6.48	15.55	80.47	28,473;50	42.0131	0		HIGH-RISK
320316	LARANJA DA TERRA	109.599	27.168	15.7247	21.4464	11068	17189.1	4.25	11.75	6.32	97.28	45,837;00	50.1265	0	95	HIGH-RISK
320332	MARATAIZES	102.489	28.1713	19.1091	23.6402	46198	169635	5.41	8.01	7.58	79.9	13,026;80	13.7136	0		HIGH-RISK
320335	MARILANDIA	103.189	27.5416	17.2506	22.3961	12975	23900.9	4.39	11.56	13.87	96.78	32,764;20	25.7992	0	5	HIGH-RISK
320400	PANCAS	100.22	27.8938	16.9203	22.407	18923	15303.5	3.43	8.46	4.23	100	83,784;20	33.7966	0		HIGH-RISK
320420	PIUMA	106.599	28.698	18.9033	23.8007	21124	39130.4	3.27	9.47	12.78	100	7,404;60	55.4968	0		HIGH-RISK
320430	PRESIDENTE KENNEDY	100.995	28.1546	18.4912	23.3229	14718	580174	4.69	9.51	10.87	100	59,489;70	62.7068	0		HIGH-RISK
320435	RIO BANANAL	101.312	28.1096	17.6855	22.8975	19035	27099.8	2.26	0	5.78	100	64,192;90	25.7303	0	60	HIGH-RISK
320440	RIO NOVO DO SUL	109.06	26.5667	16.3425	21.4546	11017	19766.4	4.54	9.98	5.45	100	20,446;40	36.6586	0		HIGH-RISK
320460	SANTA TERESA	115.698	26.3599	15.8682	21.114	25755	24197.6	5.47	7.77	24.46	100	68,303;20	17.8589	0		HIGH-RISK
320465	SAO DOMINGOS DO NORTE	100.172	28.5041	17.6267	23.0654	8588	37932.4	2.91	8.15	8.15	96.65	29,858;00	45.8794	0		HIGH-RISK
320470	SAO GABRIEL DA PALHA	99.1676	28.7703	18.0962	23.4332	34198	19497.6	4.8	0.58	7.31	85.26	43,488;70	42.7513	0	20	HIGH-RISK
320495	SAO ROQUE DO CANAA	108.907	26.7079	16.2206	21.4643	10594	18170.4	3.11	8.5	5.66	100	34,194;40	45.6225	0		HIGH-RISK
330475	SAO FRANCISCO DE ITABAPOANA	99.532	28.119	19.2497	23.6844	44939	28060.2	3.43	6.01	9.35	99.75	111,803;70	32.4238	0		HIGH-RISK
510080	APIACAS	172.443	32.0882	20.8458	26.467	9367	22418.6	11.1	8.54	5.34	100	2,048,902;40	11.0365	8,90812e-08		HIGH-RISK
510140	ARIPUANA	142.128	31.5272	18.7612	25.1442	24499	62691.4	5.1	4.49	7.76	61.73	2,467,813;50	18.0911	7,77055e-06		HIGH-RISK
510285	CASTANHEIRA	134.356	32.1013	19.225	25.6631	8863	24494.8	1.58	5.64	4.51	100	371,346;60	59.2703	1,03243e-05		HIGH-RISK
510325	COLNIZA	162.14	31.7977	19.765	25.7813	28840	20651.2	3.81	3.12	4.51	43.97	2,796,023;70	21.0049	5,14092e-08		HIGH-RISK
510330	COMODORO	119.289	31.4859	17.8465	24.6662	20283	59213.2	13.71	5.42	4.93	99.7	2,148,501;80	11.6278	0.000352696		HIGH-RISK
510337	COTRIGUACU	155.499	32.0982	19.4927	25.7955	10735	15773	4.84	9.32	7.45	77.15	946,995;70	24.4328	4,34237e-06		HIGH-RISK
510515	JUINA	122.261	31.5212	17.943	24.7321	49530	32361.2	6.38	4.04	6.46	94.43	2,639,717;30	15.7632	3,51449e-05		HIGH-RISK
510517	JURUENA	145.729	31.6528	19.2259	25.4393	9635	17721.1	6.02	6.23	5.19	65.24	320,783;70	42.2724	6,13588e-06		HIGH-RISK
510615	NOVA BANDEIRANTES	159.224	32.5615	19.2862	25.9238	12365	21391.4	1.54	7.28	4.85	67.7	955,666;10	42.2766	9,65441e-07		HIGH-RISK
510757	RONDOLANDIA	140.058	31.5812	18.3102	24.9457	3423	28110.6	1.17	8.76	11.69	100	1,265,834;10	15.5445	2,35871e-08		HIGH-RISK
510895	NOVA MONTE VERDE	177.272	32.6038	20.6567	26.6302	8931	39171.9	1.79	7.84	4.48	93.8	513,930;70	45.4091	3,21592e-05		HIGH-RISK
170200	ARAGUACU	145.625	33.4454	20.5358	26.9906	8666	41464.7	5.42	10.39	16.16	100	515522;3	55.411	0.000310295		LOW-RISK
290670	CANDIDO SALES	77.2211	26.718	15.6249	21.1714	25278	9819.28	0.87	7.52	3.96	100	116981;4	26.2162	0		LOW-RISK
291040	ENCRUZILHADA	69.8649	26.5383	15.9099	21.2241	19111	16098.1	4.08	8.37	5.23	100	189013;3	22.9091	0		LOW-RISK
291600	ITANHEM	83.0896	28.8651	17.7452	23.3051	19025	15276.7	4.99	9.99	7.88	100	139417;4	75.7605	0		LOW-RISK
291845	JUCURUCU	78.1396	27.9032	17.3269	22.615	9971	14417.2	0.2	10.03	9.03	100	145765;6	50.6543	0		LOW-RISK
291890	LAJEDAO	85.3857	29.2847	18.2294	23.757	4550	28301.4	1.76	15.38	6.59	100	62435;3	83.1135	0		LOW-RISK
292110	MEDEIROS NETO	82.8016	29.5672	18.5124	24.0398	23096	22632.2	2.64	8.23	6.06	100	131173;9	86.398	0		LOW-RISK
310010	ABADIA DOS DOURADOS	117.93	28.5339	16.7571	22.6455	6235	25174.3	1.76	8.02	12.83	98.94	88046;1	40.5644	0.000631312		LOW-RISK
310020	ABAETE	104.11	29.1895	16.0487	22.6191	22492	23266.1	4.58	5.78	22.67	84.06	181706;7	44.5334	1,88956e-05		LOW-RISK
310030	ABRE CAMPO	115.634	27.0989	14.2642	20.6816	13882	19553.9	6.84	0	21.61	100	47055;1	65.4032	0		LOW-RISK
310040	ACAIACA	110.54	27.3739	15.1701	21.272	3920	16247.1	4.59	10.2	17.86	100	10188;6	58.4735	0		LOW-RISK
310050	ACUCENA	114.055	28.1379	16.1824	22.1602	9229	17888.2	2.17	6.5	13	100	81542;2	47.0791	0		LOW-RISK
310060	AGUA BOA	98.3609	28.3503	15.6524	22.0013	12390	14421.1	4.92	9.69	9.69	100	132034;4	42.5394	0		LOW-RISK
310080	AGUANIL	110.49	26.8742	14.2285	20.5514	4362	20762.5	2.29	9.17	11.46	100	23209;1	47.5427	3,80866e-05		LOW-RISK
310090	AGUAS FORMOSAS	77.1478	28.8918	17.7826	23.3372	18430	14913.1	16.77	8.68	13.02	100	82007;9	45.497	0		LOW-RISK
310100	AGUAS VERMELHAS	76.738	26.7222	15.1789	20.9505	14026	17329.3	7.13	10.69	9.98	100	125660;7	13.0384	0		LOW-RISK
310120	AIURUOCA	121.135	23.6812	10.1125	16.8968	6225	21608.5	0.96	9.64	62.65	100	64968	42.9379	0		LOW-RISK
310130	ALAGOA	126.362	23.0994	9.78495	16.4422	2646	17959	0.76	11.34	3.78	100	16135;6	23.8605	0		LOW-RISK
310150	ALEM PARAIBA	115.146	26.764	15.1895	20.9767	30608	27422.8	4.54	5.55	15.68	79.32	51025	59.1609	0		LOW-RISK
310160	ALFENAS	101.275	27.8075	14.3328	21.0702	79175	43049.7	3.38	5.43	44.58	96.07	85044;6	20.3072	1,98618e-05		LOW-RISK
310163	ALFREDO VASCONCELOS	116.747	24.4262	12.9789	18.7025	6938	21364.6	1.73	12.97	21.62	100	13081;5	57.2111	0		LOW-RISK
310170	ALMENARA	66.4989	28.1915	17.0618	22.6266	39915	15925	6.31	6.01	13.28	95.99	229442;6	31.293	0		LOW-RISK
310180	ALPERCATA	101.782	30.6811	18.5635	24.6223	6403	12701	4.06	10.93	7.81	84.85	16697;2	79.019	0		LOW-RISK
310200	ALTEROSA	99.1076	27.4094	14.1368	20.7731	13697	20357.3	3.87	10.95	8.76	96.93	36201	53.8477	1,63712e-05		LOW-RISK
310210	ALTO RIO DOCE	115.339	25.6105	14.0914	19.851	10894	16798.6	4.68	5.51	14.69	91.82	51805;3	58.0977	0		LOW-RISK
310230	ALVINOPOLIS	117.281	26.4095	14.259	20.3342	15178	22478.7	5.14	7.25	14.49	100	59944;3	41.0819	0		LOW-RISK
310240	ALVORADA DE MINAS	122.054	26.5139	14.2681	20.391	4065	17990.3	6.4	12.3	17.22	100	37400;8	27.2123	9,74727e-07		LOW-RISK
310250	AMPARO DO SERRA	110.818	26.6036	14.0093	20.3064	4472	12045.1	6.04	11.18	13.42	95.53	13618;6	65.9218	0		LOW-RISK
310270	CACHOEIRA DE PAJEU	70.8954	26.8958	15.3252	21.1105	9020	13262.8	8.09	12.2	7.76	100	69567;2	20.0032	0		LOW-RISK
310280	ANDRELANDIA	118.65	25.4664	12.6313	19.0489	11730	23950.8	2.81	7.67	5.97	74.6	100528;5	36.7274	0		LOW-RISK
310285	ANGELANDIA	99.8579	25.9265	13.7803	19.8534	7730	16818.8	2.59	10.35	10.35	98.42	18521;1	25.8137	0		LOW-RISK
310290	ANTONIO CARLOS	119.427	24.3083	13.3961	18.8522	11095	21088.3	2.16	16.22	18.93	100	52991;5	47.3102	0		LOW-RISK
310300	ANTONIO DIAS	124.838	26.6195	14.6004	20.61	9248	96894.1	4.11	11.89	5.41	100	78706;1	22.9064	0		LOW-RISK
310320	ARACAI	112.595	28.2401	14.5679	21.404	2174	25422.8	3.22	13.8	23	100	18753;8	46.6604	8,47364e-06		LOW-RISK
310330	ARACITABA	119.785	26.1807	14.7175	20.4491	1804	15253.7	1.66	11.09	38.8	100	10660;8	71.6852	0		LOW-RISK
310340	ARACUAI	79.7811	29.4499	16.3167	22.8833	34807	14163.7	6.26	6.03	21.55	100	223627;9	30.3682	0		LOW-RISK
310350	ARAGUARI	117.527	29.859	16.8068	23.3329	121424	49322.2	3.97	4.61	41.92	80.94	272977;7	28.3737	0.00142939		LOW-RISK
310360	ARANTINA	118.5	24.5764	12.1932	18.3848	2916	31861	1.37	10.29	20.58	100	8942	43.3846	0		LOW-RISK
310370	ARAPONGA	120.48	24.0677	11.2436	17.6557	8048	14443.8	2.11	11.18	8.7	98.48	30379;3	31.428	0		LOW-RISK
310375	ARAPORA	117.887	31.4607	17.7881	24.6244	8543	185157	9.48	7.02	44.48	100	29435;4	5.65809	0.000772294		LOW-RISK
310390	ARAUJOS	108.139	28.0995	14.1916	21.1455	9192	49809.6	0.65	7.62	7.62	100	24552;2	65.9148	0		LOW-RISK
310420	ARCOS	101.932	28.177	14.1717	21.1744	41635	57713.6	2.69	5.28	13.21	100	50987;3	37.9022	8,43748e-05		LOW-RISK
310440	ARGIRITA	114.719	27.0655	15.0951	21.0803	2717	14954.1	2.21	11.04	14.72	100	15937;8	61.1246	0		LOW-RISK
310445	ARICANDUVA	105.64	27.0287	14.8201	20.9244	4721	12645.4	4.87	14.83	16.95	100	24332;9	32.7336	0		LOW-RISK
310450	ARINOS	122.375	30.263	16.9428	23.6029	18526	17849.8	2.16	9.72	11.88	100	527941;9	26.117	0.000239138		LOW-RISK
310460	ASTOLFO DUTRA	110.185	27.0987	15.1335	21.1161	14239	20339.6	1.97	6.32	7.73	75.02	15889;1	68.7777	0		LOW-RISK
310470	ATALEIA	93.6805	28.7981	17.3114	23.0548	13744	15926.4	6.48	8	12.37	98.37	183692;5	75.7666	0		LOW-RISK
310490	BAEPENDI	118.407	23.374	9.67343	16.5237	18261	19795.4	3.34	8.76	32.31	100	75055;4	51.5994	4,09755e-07		LOW-RISK
310500	BALDIM	115.651	26.7682	14.2823	20.5252	7336	25871.1	3	12.27	8.18	100	55626;6	34.7288	1,7535e-05		LOW-RISK
310510	BAMBUI	102.624	28.3336	14.2555	21.2946	23545	32549.4	15.2	6.37	19.96	100	145581;9	51.4947	0.00030728		LOW-RISK
310520	BANDEIRA	70.9256	28.0869	17.2375	22.6622	4606	12476.9	4.34	10.86	10.86	92.99	48378;9	37.5454	0		LOW-RISK
310540	BARAO DE COCAIS	123.189	25.56	13.5455	19.5528	30643	73393.5	3.75	6.53	18.93	77.55	34014	14.9422	0		LOW-RISK
310560	BARBACENA	116.618	24.9173	13.1683	19.0428	122894	25335.2	2.39	3.58	44.67	64.94	75918;6	47.9606	0		LOW-RISK
310570	BARRA LONGA	111.719	27.9201	15.3508	21.6355	5678	16702.8	2.29	12.33	12.33	75.43	38362;8	61.0911	0		LOW-RISK
310590	BARROSO	112.518	25.8333	13.9645	19.8989	19802	29022.5	4.24	9.09	36.86	100	8207	47.7695	0		LOW-RISK
310600	BELA VISTA DE MINAS	122.41	26.2246	14.3901	20.3074	9505	55337.4	3.05	7.36	14.73	100	10914;3	27.0843	0		LOW-RISK
310610	BELMIRO BRAGA	101.059	25.9967	15.2745	20.6356	2905	17992.6	2.07	13.77	34.42	100	39308;6	51.1914	0		LOW-RISK
310620	BELO HORIZONTE	124.335	26.7966	13.6856	20.2411	2392678	41818.3	4.02	4.41	49.06	100	33135;4	2.24445	0		LOW-RISK
310640	BELO VALE	112.336	24.9716	13.1205	19.046	8632	36243.2	7.65	9.27	25.49	100	36592;3	54.5782	0		LOW-RISK
310650	BERILO	85.8297	29.4274	15.9569	22.6921	9615	9551.5	4.89	12.48	7.28	100	58710;6	46.2836	0		LOW-RISK
310660	BERTOPOLIS	80.3323	28.7459	17.4983	23.1221	4457	11671.1	24.46	6.73	6.73	100	42780;3	74.6334	0		LOW-RISK
310665	BERIZAL	76.1128	26.0124	13.9969	20.0046	4191	12734.9	1.43	14.32	11.93	93.22	48875;6	21.8892	0		LOW-RISK
310670	BETIM	121.345	27.6795	14.7092	21.1943	428956	73624.8	2.8	3.8	18.84	88.2	34406;2	25.0394	0		LOW-RISK
310680	BIAS FORTES	116.758	25.0298	13.6857	19.3578	3357	12668.6	1.49	14.89	5.96	100	28353;5	54.2391	0		LOW-RISK
310690	BICAS	116.529	26.3267	14.7816	20.5541	13935	18998.7	4.31	0	25.83	100	14008;2	74.4238	0		LOW-RISK
310710	BOA ESPERANCA	107.17	26.3617	13.3807	19.8712	41060	26261.5	3.43	7.55	14.61	77.83	86066;9	24.6268	2,04198e-05		LOW-RISK
310720	BOCAINA DE MINAS	121.873	22.408	9.71834	16.0632	5316	15766.7	0.94	5.64	9.41	100	50377	19.7032	0		LOW-RISK
310730	BOCAIUVA	99.3952	27.3727	15.0908	21.2317	50185	24253	3.95	5.98	20.52	95.49	320675;7	29.9716	2,29131e-07		LOW-RISK
310740	BOM DESPACHO	105.225	28.7001	15.0742	21.8872	53750	35269	3.14	6.33	18.42	90.72	121354;6	45.1315	0.000109744		LOW-RISK
310750	BOM JARDIM DE MINAS	118.945	23.7966	11.7415	17.769	6771	19828.3	2.81	7.38	13.29	100	41202;1	25.4272	0		LOW-RISK
310770	BOM JESUS DO AMPARO	122.691	26.8965	14.1022	20.4993	5592	25935.6	2.86	5.36	10.73	96.39	19561;1	39.8932	0		LOW-RISK
310800	BOM SUCESSO	133.854	26.2891	13.8205	20.0548	18045	25271.3	3.88	8.31	18.29	72.53	70504;6	56.9757	0		LOW-RISK
310810	BONFIM	115.281	27.1401	14.1735	20.6568	7377	19772.7	2.98	6.78	9.49	100	30186;5	71.3575	0		LOW-RISK
310820	BONFINOPOLIS DE MINAS	107.144	29.5504	15.5509	22.5507	5729	84995.1	0	12.22	15.71	100	185048;7	25.4379	0.00179763		LOW-RISK
310850	BOTUMIRIM	95.2598	27.4999	15.0675	21.2837	5760	12103	1.91	12.15	6.94	100	156888;4	8.7593	0		LOW-RISK
310855	BRASILANDIA DE MINAS	99.4439	29.8821	16.384	23.133	14696	24489.4	1.57	8.17	14.29	91.36	250969;4	32.0309	0.000214014		LOW-RISK
310870	BRAS PIRES	111.921	26.151	14.2748	20.2129	4258	11758.5	5.87	11.74	7.05	100	22335;1	51.9944	0		LOW-RISK
310880	BRAUNAS	119.801	27.2749	15.2574	21.2661	4443	44982.9	3.38	13.5	9	100	37831;8	42.8454	0		LOW-RISK
310900	BRUMADINHO	117.336	26.2727	13.6398	19.9562	38640	112234	2.85	9.32	30.54	100	63943;4	27.9528	0		LOW-RISK
310920	BUENOPOLIS	98.1229	27.5456	15.258	21.4018	9058	17474.9	2.21	9.94	5.52	100	159988;1	23.4863	0		LOW-RISK
310930	BURITIS	123.407	29.8213	16.9537	23.3875	25223	46229.6	4.04	7.14	12.29	100	522518;6	17.76	0.0019159		LOW-RISK
310945	CABECEIRA GRANDE	122.654	28.9911	15.9286	22.4599	6485	67955.6	1.7	10.79	10.79	99.29	103305;5	32.36	0.00222509		LOW-RISK
310960	CACHOEIRA DA PRATA	112.22	28.4476	14.917	21.6823	3707	14487.2	2.97	8.09	24.28	97.17	6138;1	38.7902	0		LOW-RISK
310980	CACHOEIRA DOURADA	116.894	31.7181	18.0321	24.8751	2310	99124.8	1.73	12.99	69.26	100	20307	14.4661	0.00306738		LOW-RISK
310990	CAETANOPOLIS	112.495	28.0493	14.7326	21.391	11425	26562	15.58	6.13	15.75	99.65	15603;9	43.7937	0		LOW-RISK
311000	CAETE	125.343	25.1849	12.9182	19.0515	39578	23695.8	3.92	4.3	4.04	79.3	54253;1	14.0517	0		LOW-RISK
311020	CAJURI	109.525	25.8795	13.2925	19.586	4080	24569.9	3.43	12.25	9.8	100	8303;8	53.9493	0		LOW-RISK
311040	CAMACHO	117.914	25.8729	13.0212	19.447	3028	24964.4	1.65	16.51	9.91	100	22300;1	51.7221	1,16521e-06		LOW-RISK
311070	CAMBUQUIRA	108.637	26.8543	12.8504	19.8523	12309	28951	5.93	8.94	16.25	98.4	24638	44.1351	3,03659e-07		LOW-RISK
311080	CAMPANARIO	96.0751	29.054	17.1127	23.0834	2737	14299	4.02	18.27	18.27	99.39	44239;8	52.9648	0		LOW-RISK
311090	CAMPANHA	106.705	26.0732	12.1369	19.1051	15856	26097.7	1.83	9.46	12.61	98.57	33558;7	39.2268	2,99632e-05		LOW-RISK
311110	CAMPINA VERDE	92.3045	30.6106	17.065	23.8378	17817	27169.1	6.68	7.86	14.59	95.99	365074;9	53.0333	9,17819e-05		LOW-RISK
311120	CAMPO BELO	115.319	27.1267	13.9748	20.5507	52318	22905.6	2.45	6.88	26.95	100	52822;5	63.1326	1,87291e-05		LOW-RISK
311130	CAMPO DO MEIO	103.511	27.3991	13.9744	20.6868	11268	19843.1	4.26	8.87	7.99	100	27542;6	24.1323	6,92876e-05		LOW-RISK
311140	CAMPO FLORIDO	99.5551	30.27	16.5294	23.3997	8181	84803.4	1.34	9.78	11	94.88	126424;5	14.2722	0.00096981		LOW-RISK
311160	CAMPOS GERAIS	105.25	26.7955	13.8553	20.3254	25972	24372.1	5.08	8.86	24.64	78.22	76950;4	26.3597	2,56325e-05		LOW-RISK
311170	CANAA	111.02	26.4595	13.1698	19.8147	4715	17088.1	1.48	14.85	2.12	100	17490	63.9396	0		LOW-RISK
311180	CANAPOLIS	113.444	30.8391	16.6859	23.7625	9844	55343.4	2.64	9.14	8.13	97.53	84359;9	10.2804	0.00206182		LOW-RISK
311190	CANA VERDE	115.64	27.473	14.2002	20.8366	5272	14348.7	2.09	13.28	9.48	100	21272;1	65.6057	0		LOW-RISK
311200	CANDEIAS	115.431	26.6295	13.3617	19.9956	14017	24926.1	4.42	10.7	4.28	100	72051;2	48.7862	7,84407e-05		LOW-RISK
311205	CANTAGALO	118.069	26.9502	14.218	20.5841	3937	12406.8	4.57	15.24	17.78	100	14185;5	46.7982	0		LOW-RISK
311220	CAPELA NOVA	111.691	26.4546	14.419	20.4368	4369	13534.6	1.37	9.16	16.02	100	11107;3	61.8779	0		LOW-RISK
311230	CAPELINHA	100.844	26.9398	14.7055	20.8227	39472	23174.3	4.53	6.59	11.65	100	96529;2	23.8626	0		LOW-RISK
311250	CAPIM BRANCO	120.459	27.1294	14.4197	20.7746	10706	12467.6	2.24	4.67	5.6	87.81	9533;3	53.1285	0		LOW-RISK
311260	CAPINOPOLIS	116.225	31.4905	17.6056	24.5481	14392	40910.8	2.92	7.64	10.42	100	62071;6	6.90343	0.00437501		LOW-RISK
311265	CAPITAO ANDRADE	101.356	29.3494	17.3621	23.3557	4483	10939.5	5.35	15.61	17.85	100	27908;8	79.2183	0		LOW-RISK
311270	CAPITAO ENEAS	93.9394	29.1847	16.2212	22.703	14633	32591.5	3.55	9.57	6.15	100	97157;6	54.1698	0		LOW-RISK
311280	CAPITOLIO	105.751	26.0256	13.4304	19.728	9794	37783.2	11.03	7.15	29.61	63.31	52180;2	37.3423	1,38347e-05		LOW-RISK
311300	CARAI	81.8654	27.8687	15.4722	21.6704	19251	8814.85	4.73	6.75	5.71	100	124234;5	25.1227	0		LOW-RISK
311310	CARANAIBA	111.234	26.1223	14.2475	20.1849	2937	13169.3	2.38	13.62	13.62	100	15995	45.2678	0		LOW-RISK
311320	CARANDAI	113.397	25.1981	13.2101	19.2041	23826	29108.4	1.89	9.23	16.79	100	48728	35.4917	0		LOW-RISK
311350	CARBONITA	99.1808	28.2601	15.7872	22.0236	8480	23419.5	16.51	10.61	10.61	100	145609;5	4.69191	7,68436e-07		LOW-RISK
311370	CARLOS CHAGAS	87.5558	29.5167	17.853	23.6849	18531	25642.3	9.61	8.63	7.02	100	320298;4	76.6043	0		LOW-RISK
311380	CARMESIA	126.992	26.833	14.2276	20.5303	2614	14958	3.06	11.48	7.65	91.67	25910;3	24.5745	0		LOW-RISK
311390	CARMO DA CACHOEIRA	112.557	26.8468	13.127	19.9869	11537	26379.3	9.97	8.67	10.4	100	50633;3	34.8477	1,43223e-06		LOW-RISK
311400	CARMO DA MATA	115.692	26.532	13.7746	20.1533	10940	23014.9	3.38	9.14	13.71	98.37	35717;8	60.9957	0		LOW-RISK
311410	CARMO DE MINAS	107.998	26.1055	11.6328	18.8692	13286	19322.9	2.11	8.28	6.02	100	32228;5	44.215	3,60557e-07		LOW-RISK
311420	CARMO DO CAJURU	113.536	27.1785	14.1866	20.6825	23374	27469	1.16	9.41	13.69	100	45580;8	52.8819	0		LOW-RISK
311440	CARMO DO RIO CLARO	101.554	26.5508	13.8727	20.2118	20725	32595.8	7.72	6.27	8.69	69.88	106568;5	25.2526	0.000115755		LOW-RISK
311450	CARMOPOLIS DE MINAS	118.352	26.899	13.9126	20.4058	17596	23365.3	4.32	6.25	6.25	100	40001	61.9518	0		LOW-RISK
311455	CARNEIRINHO	86.2628	30.7396	17.5407	24.1402	9401	40332.7	2.87	8.51	12.76	100	206346;2	56.4159	0		LOW-RISK
311460	CARRANCAS	122.083	25.2179	12.2766	18.7472	4049	43842.9	2.47	7.41	9.88	100	72789;4	30.2841	8,01034e-08		LOW-RISK
311470	CARVALHOPOLIS	102.458	27.1813	13.5823	20.3818	3333	19752.9	2.1	9	3	100	8110;1	26.0529	0		LOW-RISK
311480	CARVALHOS	120.324	23.6072	10.497	17.0521	4374	18141.3	3.43	13.72	11.43	100	28225;4	54.2652	0		LOW-RISK
311490	CASA GRANDE	110.944	25.2718	13.1946	19.2332	2210	30760.2	2.26	18.1	18.1	100	15772;7	34.8044	3,71453e-07		LOW-RISK
311500	CASCALHO RICO	114.849	29.0868	17.2183	23.1526	2705	25741.2	2.22	14.79	14.79	100	36730;8	43.4438	0.00023332		LOW-RISK
311520	CONCEICAO DA BARRA DE MINAS	124.329	26.6075	13.793	20.2003	3588	17449.5	1.11	8.36	13.94	87.25	27301;4	59.9597	0		LOW-RISK
311530	CATAGUASES	110.362	27.4183	15.5185	21.4684	68214	21748.3	3.71	5.42	24.48	89	49176;7	67.703	0		LOW-RISK
311535	CATAS ALTAS	121.463	24.3195	12.4865	18.403	5486	920834	3.1	9.11	7.29	97.01	24004;2	13.7233	0		LOW-RISK
311540	CATAS ALTAS DA NORUEGA	111.038	24.8645	13.2651	19.0648	2918	11130.5	1.71	17.14	10.28	100	14162;2	33.7165	0		LOW-RISK
311545	CATUJI	83.9515	27.8054	15.8019	21.8037	7035	13420.7	3.27	9.95	8.53	100	41938	25.4486	0		LOW-RISK
311547	CATUTI	85.9006	31.0803	18.0457	24.563	4730	11497.6	3.38	14.8	10.57	100	28781;2	68.1341	0		LOW-RISK
311550	CAXAMBU	110.849	26.6062	12.4433	19.5248	21011	17204.6	5.62	6.19	19.51	65.05	10048;3	62.966	0		LOW-RISK
311570	CENTRAL DE MINAS	96.5331	28.9897	17.0267	23.0082	6149	12334.7	6.02	11.38	4.88	100	20432;8	81.2281	0		LOW-RISK
311580	CENTRALINA	115.772	31.1161	16.6822	23.8991	10207	33942.8	5.39	7.84	10.78	94.45	32238;5	10.5867	0.0033187		LOW-RISK
311590	CHACARA	118.685	25.7117	13.9901	19.8509	3092	14661.5	2.59	12.94	12.94	100	15280;7	72.7455	0		LOW-RISK
311610	CHAPADA DO NORTE	88.2022	28.7917	16.0328	22.4123	9913	7247.1	3.73	18.16	9.08	100	83083;3	37.5123	0		LOW-RISK
311620	CHIADOR	119.372	26.5337	15.5208	21.0273	2800	14020.9	2.5	10.71	17.86	100	25285;2	59.3967	0		LOW-RISK
311630	CIPOTANEA	112.83	26.3034	14.3402	20.3218	5623	10762.9	3.38	12.45	7.11	100	15347;9	64.5884	0		LOW-RISK
311650	CLARO DOS POCOES	113.143	28.8549	15.5545	22.2047	7011	11196.9	2	12.84	4.28	100	72042;4	48.4306	4,03836e-07		LOW-RISK
311660	CLAUDIO	113.365	27.3109	14.5093	20.9101	31388	38451.8	2.33	6.37	12.43	90.37	63070;6	53.003	2,30109e-06		LOW-RISK
311670	COIMBRA	109.357	26.3675	13.8633	20.1154	7078	18325.9	4.24	8.48	4.24	100	10687;5	61.9426	0		LOW-RISK
311680	COLUNA	113.546	26.5448	14.5541	20.5494	8072	13756.6	6.19	12.39	19.82	92.59	34849;2	33.9241	0		LOW-RISK
311690	COMENDADOR GOMES	96.6987	30.6251	16.5297	23.5774	2708	49491.5	2.22	11.08	22.16	100	104104;7	35.3514	4,57618e-05		LOW-RISK
311700	COMERCINHO	73.5938	28.8801	16.1583	22.5192	6681	10285.1	3.29	10.48	7.48	100	65496;1	26.0614	0		LOW-RISK
311710	CONCEICAO DA APARECIDA	100.19	26.492	13.2783	19.8851	10408	26487.9	7.49	6.73	4.8	78.03	35252;1	45.2496	5,83013e-06		LOW-RISK
311720	CONCEICAO DAS PEDRAS	107.975	24.5362	10.9497	17.743	2752	21692.6	2.91	7.27	18.17	100	10220;6	43.0692	0		LOW-RISK
311750	CONCEICAO DO MATO DENTRO	125.8	26.0579	13.7939	19.9259	23345	519041	2.48	2.14	18.85	100	172004	21.8805	0		LOW-RISK
311760	CONCEICAO DO PARA	107.952	28.959	14.9332	21.9461	5303	88902.9	3.39	9.43	7.54	100	25030;6	51.5925	2,35653e-07		LOW-RISK
311770	CONCEICAO DO RIO VERDE	110.381	26.7485	13.0076	19.878	12495	25025.8	5.44	8	16.01	100	36968;1	44.0496	6,45089e-06		LOW-RISK
311787	CONFINS	117.647	28.2493	15.209	21.7292	7428	70734.2	5.79	9.42	18.85	100	4235;5	34.5185	0		LOW-RISK
311800	CONGONHAS	111.145	25.0454	12.9992	19.0223	55562	73709.5	1.84	7.2	26.82	58.6	30406;7	18.2907	0		LOW-RISK
311810	CONGONHAS DO NORTE	128.046	24.8251	12.6854	18.7553	4830	9768.27	3.93	6.21	12.42	100	40567;1	17.9303	1,25282e-07		LOW-RISK
311830	CONSELHEIRO LAFAIETE	110.087	25.556	13.382	19.469	134537	23881.5	1.62	4.53	15.68	82.92	37024;6	44.6283	0		LOW-RISK
311860	CONTAGEM	123.902	27.5173	14.8337	21.1755	615621	54136.4	3.23	4.39	12.96	81.93	19474;6	11.4998	0		LOW-RISK
311870	COQUEIRAL	109.291	26.9728	14.0189	20.4959	9002	25735.4	2.78	11.11	8.89	100	29616;3	35.9093	1,1899e-05		LOW-RISK
311890	CORDISBURGO	109.413	28.2263	14.6253	21.4258	7548	16420	2.25	7.95	3.97	96.27	82365;4	44.46	9,04039e-07		LOW-RISK
311900	CORDISLANDIA	103.288	26.6951	13.1842	19.9397	3208	32084	5.61	12.47	9.35	100	17954;3	34.3026	0.000163195		LOW-RISK
311920	COROACI	111.413	27.545	15.5452	21.5451	10870	12690	2.02	10.12	5.52	100	57627;4	35.1568	0		LOW-RISK
311930	COROMANDEL	122.275	27.5274	15.9715	21.7495	29233	54911.1	8.38	6.5	11.63	88.14	331331;3	24.2351	0.00200856		LOW-RISK
311950	CORONEL MURTA	82.0238	29.5573	16.2064	22.8819	8128	13016.1	3.32	8.61	6.15	100	81541;3	24.8973	0		LOW-RISK
311960	CORONEL PACHECO	116.279	26.1582	14.4949	20.3265	2702	19419.2	4.07	11.1	44.41	100	13151;1	68.3067	0		LOW-RISK
311970	CORONEL XAVIER CHAVES	113.732	25.7607	13.5604	19.6605	3474	26367.7	1.15	8.64	8.64	100	14095;4	46.5171	0		LOW-RISK
311980	CORREGO DANTA	107.612	26.902	13.7204	20.3112	3304	52273.7	3.03	18.16	18.16	100	65742;5	46.8523	7,17495e-07		LOW-RISK
311995	CORREGO FUNDO	105.178	27.5081	13.7046	20.6063	6105	49904.6	2.62	8.19	6.55	69.63	10111;2	38.7563	0.000218041		LOW-RISK
312010	COUTO DE MAGALHAES DE MINAS	112.843	24.6798	12.9252	18.8025	4217	14262.9	7.11	11.86	18.97	100	48565;4	3.67959	0		LOW-RISK
312015	CRISOLITA	80.6434	29.3293	17.2462	23.2877	4979	11215	9.84	14.06	6.03	100	96620;2	64.0066	0		LOW-RISK
312020	CRISTAIS	107.402	27.6086	14.4782	21.0434	12184	22628.7	2.13	9.03	10.67	100	62843;4	37.7026	0.000275018		LOW-RISK
312030	CRISTALIA	91.6273	29.0351	15.8393	22.4372	4977	9875.05	3.01	12.06	12.06	100	84070;2	7.08017	0		LOW-RISK
312040	CRISTIANO OTONI	111.634	25.3858	13.3794	19.3826	4671	23967.1	1.93	0	2.14	89	13287;2	56.5196	0		LOW-RISK
312050	CRISTINA	109.084	24.581	10.5355	17.5583	10379	22906.3	5.97	6.74	13.49	100	31133	54.5784	0		LOW-RISK
312060	CRUCILANDIA	117.341	26.696	13.4491	20.0725	5779	16383.7	1.9	10.38	10.38	100	16716;4	77.277	0		LOW-RISK
312080	CRUZILIA	117.947	25.8941	12.7169	19.3055	15223	20461.6	3.61	9.2	13.79	100	52241;9	49.9199	3,1819e-07		LOW-RISK
312087	CURRAL DE DENTRO	75.076	25.9704	13.8078	19.8891	7406	10226.6	2.16	12.15	8.1	100	57095	23.5141	0		LOW-RISK
312090	CURVELO	102.086	28.8287	15.1935	22.0111	82335	27509.6	2.39	4.74	20.53	88.58	329620	38.1489	1,47286e-05		LOW-RISK
312100	DATAS	123.67	24.7192	13.1606	18.9399	5459	13618.9	5.86	0	14.65	100	31009;9	12.9016	5,85863e-06		LOW-RISK
312130	DESCOBERTO	113.003	26.1876	14.5346	20.3611	4917	16206.3	2.24	10.17	10.17	100	21316;8	64.3399	0		LOW-RISK
312140	DESTERRO DE ENTRE RIOS	117.69	25.45	13.0694	19.2597	7633	35948.8	3.28	9.17	17.03	100	37716;5	60.4155	0		LOW-RISK
312150	DESTERRO DO MELO	119.081	25.1535	13.9648	19.5591	2997	17657.9	2.34	10.01	3.34	100	14227;9	68.9107	0		LOW-RISK
312160	DIAMANTINA	110.296	25.9464	14.4324	20.1894	47798	20537.9	3.51	6.9	30.75	100	389165;9	5.05825	0		LOW-RISK
312170	DIOGO DE VASCONCELOS	111.103	26.7589	14.1812	20.4701	3548	11363.3	3.1	8.46	5.64	100	16509;1	51.7931	0		LOW-RISK
312180	DIONISIO	112.845	27.9584	15.5823	21.7703	7010	12129	4.14	7.13	8.56	100	33937;5	32.9438	0		LOW-RISK
312190	DIVINESIA	111.456	26.5916	14.5959	20.5938	4190	18575.9	4.53	11.93	11.93	100	11697	63.2763	0		LOW-RISK
312210	DIVINO DAS LARANJEIRAS	97.2375	29.0265	17.1613	23.0939	4128	12416	7.99	12.11	4.84	94.88	34224;9	77.6775	0		LOW-RISK
312220	DIVINOLANDIA DE MINAS	122.214	25.9152	13.593	19.7541	6457	10750.5	5.89	12.39	7.74	100	13312	40.2084	0		LOW-RISK
312230	DIVINOPOLIS	109.856	27.4702	14.2652	20.8677	248581	34355.4	0.88	5.31	16.53	68.97	70811;5	53.8988	0		LOW-RISK
312235	DIVISA ALEGRE	71.035	26.1426	14.9158	20.5292	6321	25656.3	6.17	11.07	3.16	95.9	11780;2	6.50071	0		LOW-RISK
312245	DIVISOPOLIS	66.9399	26.4744	16.0628	21.2686	10206	8178.51	3.33	8.82	5.88	100	57292;6	23.9114	0		LOW-RISK
312247	DOM BOSCO	100.687	30.1334	16.7439	23.4387	3698	19065.2	0.81	13.52	8.11	98.97	81738;3	56.1145	0.000289308		LOW-RISK
312260	DOM JOAQUIM	123.636	27.4168	14.322	20.8694	4920	15289.1	5.69	10.16	18.29	100	39879;3	27.7073	4,4593e-07		LOW-RISK
312270	DOM SILVERIO	115.755	25.5593	13.2555	19.4074	4991	20648.9	11.62	10.02	26.05	100	19497;2	60.9206	0		LOW-RISK
312280	DOM VICOSO	109.07	24.4912	10.5825	17.5368	3095	13052.1	1.29	9.69	9.69	100	11392;1	54.801	0		LOW-RISK
312290	DONA EUSEBIA	108.303	27.715	15.5342	21.6246	6122	16492.4	2.61	11.43	3.27	76.25	7023;1	55.9475	0		LOW-RISK
312300	DORES DE CAMPOS	112.291	25.5079	13.5663	19.5371	9956	31116	2.61	5.02	3.01	89.32	12484;2	48.3905	0		LOW-RISK
312310	DORES DE GUANHAES	123.591	27.4023	15.1391	21.2707	4984	37105	3.21	6.02	4.01	100	38212;4	43.7643	0		LOW-RISK
312320	DORES DO INDAIA	107.099	29.053	15.331	22.192	12534	26339	18.03	7.18	11.97	100	111120;2	66.0093	1,78346e-05		LOW-RISK
312330	DORES DO TURVO	114.6	25.5367	13.8798	19.7082	4988	15908.5	3.41	10.02	8.02	90.5	23116;9	64.6766	0		LOW-RISK
312340	DORESOPOLIS	100.651	28.4213	14.2827	21.352	1378	54667.8	5.81	21.77	29.03	100	15291;2	66.4322	8,2372e-07		LOW-RISK
312350	DOURADOQUARA	115.112	28.7906	17.243	23.0168	1779	41427.1	3.93	16.86	5.62	33.33	31287;8	48.3874	0.000142899		LOW-RISK
312360	ELOI MENDES	104.033	27.8297	13.6086	20.7192	26283	24720.9	6.24	4.57	18.64	92.6	49953;7	36.848	2,16581e-07		LOW-RISK
312370	ENGENHEIRO CALDAS	104.888	29.6711	17.3088	23.49	13629	13936.2	4.18	5.87	7.34	100	18705;8	82.0731	0		LOW-RISK
312380	ENGENHEIRO NAVARRO	98.8098	28.9727	16.129	22.5508	6318	12715.7	2.85	15.83	4.75	100	60830;6	56.9719	1,08317e-05		LOW-RISK
312390	ENTRE RIOS DE MINAS	111.467	26.0316	13.4269	19.7292	14952	17481.3	3.75	5.35	11.37	67.15	45679;6	49.1478	0		LOW-RISK
312400	ERVALIA	114.829	24.8027	12.1139	18.4583	20028	21529.9	6.49	9.49	14.98	100	35748;9	50.5646	0		LOW-RISK
312410	ESMERALDAS	119.47	27.4369	14.5407	20.9888	102608	13419.9	2.88	2.05	4.29	100	90972;7	43.565	0		LOW-RISK
312470	ESTRELA DO INDAIA	107.085	28.5001	14.8548	21.6775	2764	47456.8	3.98	10.85	7.24	99.4	63598;1	63.9327	1,75054e-05		LOW-RISK
312480	ESTRELA DO SUL	116.381	28.4964	15.7126	22.1045	6717	43679.3	4.91	7.44	8.93	57.66	82245;4	45.7776	0.00103872		LOW-RISK
312500	EWBANK DA CAMARA	120.549	25.2656	14.3611	19.8133	3863	13826	3.11	12.94	25.89	100	10383;4	56.0605	0		LOW-RISK
312520	FAMA	102.875	27.7617	13.9364	20.849	2542	24698.8	1.18	7.87	3.93	100	8602;4	20.8095	6,97577e-06		LOW-RISK
312540	FELICIO DOS SANTOS	114.71	24.819	12.8787	18.8488	5126	15837.3	3.51	13.66	5.85	100	35762;2	8.61495	0		LOW-RISK
312550	SAO GONCALO DO RIO PRETO	113.328	24.2801	12.8176	18.5488	3035	15341.2	2.64	16.47	13.18	100	31445;8	3.92284	0		LOW-RISK
312560	FELISBURGO	72.2052	27.1395	15.7568	21.4481	6424	10030	12.3	10.9	10.9	99.38	59621;5	42.6771	0		LOW-RISK
312580	FERNANDES TOURINHO	105.066	30.0022	17.9299	23.966	2653	13101.7	5.65	15.08	3.77	100	15187;5	81.8792	0		LOW-RISK
312590	FERROS	124.444	26.9154	14.9662	20.9408	9210	15447.4	15.74	7.6	6.51	100	108879;1	32.7699	0		LOW-RISK
312595	FERVEDOURO	117.748	24.3848	11.2292	17.807	10452	14134.1	5.07	8.61	9.57	99.01	35768;3	45.5535	0		LOW-RISK
312600	FLORESTAL	118.441	27.5761	14.4987	21.0374	8201	18785.7	2.19	4.88	8.54	92.48	19424;2	46.2248	0		LOW-RISK
312610	FORMIGA	106.9	26.9086	13.6791	20.2939	68099	32581.5	3.16	6.17	19.24	91.47	150191;5	34.9957	0.000435229		LOW-RISK
312620	FORMOSO	145.991	29.3839	16.5071	22.9455	7801	32101.6	1.67	6.41	8.97	100	368600;4	7.21622	0.000952766		LOW-RISK
312640	FORTUNA DE MINAS	112.115	28.2912	14.7036	21.4974	3102	17170.8	0.97	9.67	12.89	100	19870;9	54.25	0		LOW-RISK
312650	FRANCISCO BADARO	82.7533	29.7859	16.3128	23.0493	8795	7546.65	2.96	12.51	6.82	100	46148;1	56.2946	0		LOW-RISK
312660	FRANCISCO DUMONT	99.7979	28.4919	15.5998	22.0458	4472	14352.6	1.57	15.65	4.47	100	157612;8	28.4117	0		LOW-RISK
312670	FRANCISCO SA	95.534	28.6131	15.3254	21.9692	21504	17077.8	7.3	10.7	19.53	100	274729;5	46.2761	7,92637e-07		LOW-RISK
312675	FRANCISCOPOLIS	94.2343	28.962	16.4825	22.7222	5040	19449.1	2.58	9.92	5.95	100	71708;7	44.0818	0		LOW-RISK
312680	FREI GASPAR	95.1327	28.2295	16.2185	22.224	5617	13674.7	4.09	12.46	8.9	96.56	62667;2	52.0699	0		LOW-RISK
312690	FREI INOCENCIO	97.8887	29.2933	17.4185	23.3559	8190	15488.9	5.62	13.43	13.43	100	46955;7	71.6408	0		LOW-RISK
312695	FREI LAGONEGRO	110.687	26.9665	14.7015	20.834	3391	10171.4	5.01	11.8	0	99.19	16747;4	40.4108	0		LOW-RISK
312705	FRONTEIRA DOS VALES	76.0593	27.8695	16.4549	22.1622	4336	10777.9	7.15	11.53	4.61	100	32075;7	43.7593	0		LOW-RISK
312707	FRUTA DE LEITE	99.2736	28.8118	15.3206	22.0662	4594	8999.57	5.88	15.24	4.35	26.96	76283;7	8.68104	0		LOW-RISK
312710	FRUTAL	88.3883	31.3627	17.6339	24.4983	63663	40872.6	2.65	5.81	14.14	39.63	242696;5	15.0071	0.000671242		LOW-RISK
312720	FUNILANDIA	113.619	28.3538	14.8738	21.6138	4699	18794	1.28	10.64	6.38	98.28	19979;7	46.7399	0		LOW-RISK
312730	GALILEIA	97.1212	29.3303	17.347	23.3386	6168	16814.7	4.05	9.73	8.11	100	72030;3	72.3324	0		LOW-RISK
312735	GLAUCILANDIA	101.292	29.0306	15.9022	22.4664	2637	12945.8	6.83	11.38	7.58	91.67	14586;1	71.1556	7,63245e-07		LOW-RISK
312737	GOIABEIRA	96.2515	29.2976	17.9316	23.6146	2816	14670.3	12.78	21.31	14.2	100	11244;3	71.8724	0		LOW-RISK
312738	GOIANA	112.647	26.7791	15.6098	21.1945	4064	15513.3	4.18	12.3	22.15	100	15203;9	71.5603	0		LOW-RISK
312750	GONZAGA	119.872	27.6588	15.5022	21.5805	5189	11153.5	5.97	13.49	11.56	100	20934;8	43.7738	0		LOW-RISK
312760	GOUVEIA	116.366	26.389	14.0397	20.2144	11398	16842.2	12.9	8.77	7.9	100	86660;1	24.5526	9,30304e-07		LOW-RISK
312770	GOVERNADOR VALADARES	101.452	29.2107	17.1775	23.1941	262499	26165.1	6.58	4.84	23.54	86.23	234237;6	67.5671	0		LOW-RISK
312780	GRAO MOGOL	96.6177	28.0307	14.6258	21.3283	13094	48352.8	6.87	9.93	12.22	96.79	388529;4	8.14846	0		LOW-RISK
312790	GRUPIARA	113.452	29.1648	17.5569	23.3609	1392	31890.4	2.87	21.55	14.37	100	19314;1	34.6679	0.00085662		LOW-RISK
312800	GUANHAES	124.928	25.8375	13.7824	19.81	31702	28633.6	3.19	9.46	17.35	96.82	107512;4	40.8592	0		LOW-RISK
312810	GUAPE	104.453	26.5473	13.9161	20.2317	13781	27386.9	3.92	7.98	7.26	95.9	93434;5	26.2978	0.000103985		LOW-RISK
312820	GUARACIABA	109.603	26.8281	14.2593	20.5437	10487	11179.6	3.72	8.58	3.81	100	34859;6	45.716	0		LOW-RISK
312825	GUARACIAMA	99.7076	27.4429	15.262	21.3524	5010	15589.7	2.59	9.98	3.99	100	39026;3	42.3107	1,5348e-07		LOW-RISK
312840	GUARANI	110.672	26.5232	14.4985	20.5109	7487	19461.6	3.61	13.36	9.35	98.12	26419;4	71.3349	0		LOW-RISK
312850	GUARARA	117.767	26.4154	14.7788	20.5971	3070	15349.2	3.26	0	9.77	95.45	8865;5	72.5318	0		LOW-RISK
312860	GUARDA-MOR	126.825	29.4884	15.9087	22.6985	6539	114474	4.43	10.71	16.82	100	206880;8	20.3551	0.00348334		LOW-RISK
312880	GUIDOVAL	109.548	27.3496	14.7565	21.0531	7163	17600.2	3.35	9.77	9.77	100	15837;5	78.6688	0		LOW-RISK
312890	GUIMARANIA	116.206	26.436	14.7597	20.5979	8600	40063.2	1.98	8.14	6.98	100	36683;3	24.7964	0.00155172		LOW-RISK
312900	GUIRICEMA	110.128	27.1468	14.4161	20.7815	7708	13793.6	5.19	10.38	11.68	100	29357;8	80.2859	0		LOW-RISK
312910	GURINHATA	104.79	30.846	17.1537	23.9998	5140	32779	1.95	13.62	9.73	100	184913;7	48.3071	1,47334e-06		LOW-RISK
312920	HELIODORA	101.41	25.8733	12.3265	19.0999	6325	20150.1	2.69	7.91	6.32	100	15395	29.753	0		LOW-RISK
312940	IBERTIOGA	117.386	24.7823	12.779	18.7806	5204	20716.4	2.11	11.53	11.53	100	34624	50.2218	0		LOW-RISK
312980	IBIRITE	122.558	26.1005	13.4907	19.7956	181943	17407.5	3.07	3.52	5.99	88.82	7239;5	8.82422	0		LOW-RISK
313000	IBITURUNA	130.261	26.6667	14.1875	20.4271	2464	19766.1	2.03	12.18	4.06	100	15310;6	54.6679	0		LOW-RISK
313010	IGARAPE	120.141	27.2299	14.6094	20.9197	44920	21707.6	2.94	5.34	12.91	92	11094;2	25.6395	0		LOW-RISK
313020	IGARATINGA	112.639	28.188	14.6034	21.3957	11095	51874.2	2.61	11.72	9.01	100	21834;3	64.6291	0		LOW-RISK
313030	IGUATAMA	100.604	28.9558	14.4096	21.6827	6749	74348.8	17.04	14.82	4.45	94.51	62820	42.3946	0.000447417		LOW-RISK
313040	IJACI	122.78	26.6667	14.1575	20.4121	6263	74228.5	3.67	7.98	7.98	100	10524;6	45.9682	0		LOW-RISK
313050	ILICINEA	107.645	26.0498	12.6476	19.3487	12741	21212	8.16	8.63	8.63	100	37634;1	25.4199	3,08703e-05		LOW-RISK
313065	INDAIABIRA	78.8305	27.694	14.5546	21.1243	6346	11914.8	2.36	14.18	7.88	100	100414;9	20.8017	0		LOW-RISK
313070	INDIANOPOLIS	115.296	28.4086	15.9234	22.166	6104	124934	2.29	11.47	24.57	100	83003	4.76652	0.00293172		LOW-RISK
313080	INGAI	118.777	26.2673	13.3289	19.7981	2476	41544.8	1.62	12.12	24.23	83.33	30559;1	34.1836	0		LOW-RISK
313100	INHAUMA	113.655	28.2103	14.9046	21.5574	6213	22951.8	1.93	9.66	1.61	100	24499;6	54.2302	6,18571e-05		LOW-RISK
313140	IPIACU	116.06	31.3257	18.4819	24.9038	3715	43292.4	3.23	10.77	8.08	100	46602	14.7028	0.0019108		LOW-RISK
313160	IRAI DE MINAS	113.624	27.6139	15.9562	21.7851	7868	42670.3	2.41	6.35	7.63	99.06	35626;4	27.9851	0.00184447		LOW-RISK
313170	ITABIRA	126.057	26.2134	13.626	19.9197	110335	123006	5.24	5.98	27.91	90.28	125370;4	32.5769	0		LOW-RISK
313180	ITABIRINHA	97.9279	27.9663	16.2095	22.0879	10112	11723.2	8.31	10.88	16.81	100	20903;4	73.4453	0		LOW-RISK
313190	ITABIRITO	116.846	25.0565	12.8157	18.9361	58544	247940	4.95	4.95	12.81	89.35	54402;7	10.6258	0		LOW-RISK
313200	ITACAMBIRA	100.276	26.9313	14.3048	20.618	3880	11331.1	2.32	18.04	25.77	100	178844;5	13.6437	4,31206e-08		LOW-RISK
313220	ITAGUARA	116.728	26.9853	13.7857	20.3855	14408	29790.1	7.29	7.63	14.58	100	41046;8	55.733	0		LOW-RISK
313230	ITAIPE	86.7285	27.2841	14.7805	21.0323	10302	9419.18	6.02	0	0	100	48082;9	28.7293	0		LOW-RISK
313250	ITAMARANDIBA	107.789	25.4896	13.6459	19.5677	32321	18431.8	3.74	7.43	8.04	97.29	273557;3	11.8168	0		LOW-RISK
313260	ITAMARATI DE MINAS	110.636	26.9148	15.0038	20.9593	3696	15321	3.79	10.82	5.41	100	9456;8	55.4627	0		LOW-RISK
313270	ITAMBACURI	96.8248	28.6251	16.6274	22.6263	21080	14696.1	15.23	12.81	12.81	100	141920;9	52.6089	0		LOW-RISK
313280	ITAMBE DO MATO DENTRO	128.211	25.9628	13.6841	19.8234	2140	17678	4.21	14.02	14.02	100	38034	31.224	0		LOW-RISK
313300	ITAMONTE	128.086	21.8216	8.49261	15.1571	14569	74613.6	5.42	8.92	17.16	100	43179;2	23.9195	0		LOW-RISK
313310	ITANHANDU	109.902	23.2616	9.33343	16.2975	15226	30315.9	3.09	6.57	28.24	90.01	14336;3	50.9119	0		LOW-RISK
313320	ITANHOMI	103.61	28.8171	16.6879	22.7525	11158	12341.6	7.8	8.96	8.96	100	48884;3	78.3524	0		LOW-RISK
313330	ITAOBIM	69.1153	29.1978	16.7449	22.9713	19025	14701.6	11.25	11.56	13.67	100	67902;4	28.2279	0		LOW-RISK
313340	ITAPAGIPE	86.4398	31.608	18.0346	24.8213	46495	33155.1	0.22	1.94	1.94	73.07	180243;8	37.4235	7,80736e-05		LOW-RISK
313350	ITAPECERICA	112.167	26.1993	13.3398	19.7696	21534	28915.2	2.55	6.04	6.04	95.12	104051;9	48.4727	1,18492e-06		LOW-RISK
313370	ITATIAIUCU	119.381	26.5126	13.3277	19.9201	16257	610780	1.66	5.54	14.15	99.41	29514;5	35.2582	0		LOW-RISK
313380	ITAUNA	116.75	26.9764	13.9856	20.481	95967	53834.7	1.54	2.92	9.8	70.51	49576;9	50.5476	0		LOW-RISK
313390	ITAVERAVA	111.246	25.121	12.7969	18.9589	5650	13411.5	1.06	12.39	8.85	100	28422	49.3364	0		LOW-RISK
313400	ITINGA	75.0334	29.4252	16.4582	22.9417	12569	9849.06	5.89	7.96	6.36	99.34	164962;2	26.3728	0		LOW-RISK
313420	ITUIUTABA	108.396	31.0915	17.1308	24.1111	97409	35891.2	2.34	3.59	11.09	45.33	259804;6	24.4074	0.000626983		LOW-RISK
313430	ITUMIRIM	124.115	26.3561	14.2393	20.2977	6642	15326.5	1.81	6.02	10.54	100	23480;2	50.3057	0		LOW-RISK
313440	ITURAMA	82.8457	31.5363	17.6802	24.6083	38172	50309.3	2.33	4.98	16.77	77.21	140466;3	33.586	1,04369e-06		LOW-RISK
313450	ITUTINGA	124.807	25.7056	13.7212	19.7134	4218	46016.2	2.61	9.48	9.48	98.51	37201;8	43.0041	0		LOW-RISK
313460	JABOTICATUBAS	120.57	25.2167	12.8688	19.0428	19697	14403.2	6.14	5.08	11.17	100	111497;2	23.2649	9,08488e-08		LOW-RISK
313470	JACINTO	65.3419	28.9575	17.9111	23.4343	10793	10680.5	15.75	12.97	26.87	97.33	139360;9	57.4086	0		LOW-RISK
313500	JAGUARACU	117.981	27.6534	15.7378	21.6956	3106	34860.4	2.58	9.66	12.88	100	16376	31.2927	0		LOW-RISK
313507	JAMPRUCA	96.6892	29.1877	17.7126	23.4502	4261	15136.5	3.75	11.73	4.69	96.99	51709;5	65.3201	0		LOW-RISK
313510	JANAUBA	88.5722	29.965	16.3969	23.1809	70001	22157.8	3.47	8	20.29	100	218131;9	57.5353	0		LOW-RISK
313530	JAPARAIBA	102.862	28.7531	14.5041	21.6286	4509	22937.4	2.22	11.09	6.65	100	17214;1	37.4812	1,04048e-05		LOW-RISK
313540	JECEABA	111.316	26.4216	13.6047	20.0132	6344	407353	4.41	4.73	7.88	100	23625	53.5131	0		LOW-RISK
313545	JENIPAPO DE MINAS	85.8616	28.8043	16.2527	22.5285	6000	10214.7	3	15	6.67	100	28445;3	37.3486	0		LOW-RISK
313550	JEQUERI	112.19	26.199	13.4492	19.8241	12693	15840.4	3.23	8.67	2.36	100	54789;7	63.7948	0		LOW-RISK
313570	JEQUITIBA	112.902	26.8313	14.2313	20.5313	5900	24253.5	2.54	10.17	10.17	100	44503	42.6082	6,42278e-06		LOW-RISK
313580	JEQUITINHONHA	67.3406	28.5342	17.0345	22.7844	22262	10754.5	15.54	11.23	5.84	99.19	351421;6	21.2124	0		LOW-RISK
313590	JESUANIA	107.541	26.0096	11.9468	18.9782	5138	21827.3	2.34	11.68	1.95	100	15385;2	53.6085	0		LOW-RISK
313600	JOAIMA	72.7755	28.414	16.8633	22.6387	12732	10509.4	15.71	11.78	4.71	100	166419	39.415	0		LOW-RISK
313620	JOAO MONLEVADE	124.05	25.4962	13.4383	19.4673	75838	59963.7	3.3	4.09	8.97	65.75	9915;8	19.6069	0		LOW-RISK
313640	JOAQUIM FELICIO	95.229	27.938	15.2785	21.6083	3778	15206.1	1.85	13.23	7.94	100	79093;5	33.2926	1,96399e-06		LOW-RISK
313652	JOSE GONCALVES DE MINAS	90.0889	28.4203	15.7198	22.0701	3922	11565.8	1.02	15.3	7.65	98.05	38133;2	27.9604	0		LOW-RISK
313655	JOSE RAYDAN	105.242	28.6403	16.0206	22.3305	4267	14172.9	13.36	18.75	7.03	100	18082;2	56.4817	0		LOW-RISK
313657	JOSENOPOLIS	92.2108	28.9554	15.0321	21.9938	3607	11815.9	1.11	13.86	8.32	100	54139;3	14.1089	0		LOW-RISK
313660	NOVA UNIAO	126.96	25.2377	12.9915	19.1146	5729	18734.6	4.89	10.47	10.47	100	17213;1	27.6767	0		LOW-RISK
313665	JUATUBA	119.784	27.5245	14.7682	21.1463	31409	51653.5	3.22	8.91	5.41	100	9701;7	30.923	0		LOW-RISK
313670	JUIZ DE FORA	113.302	25.5863	14.2334	19.9099	557777	35145.3	2.97	3.37	44.12	73.27	143574;9	50.1215	0		LOW-RISK
313680	JURAMENTO	99.8801	26.9705	14.7164	20.8435	3585	11839.6	3.07	5.58	8.37	100	43163	34.0634	6,0358e-06		LOW-RISK
313700	LADAINHA	89.5023	27.9146	15.8711	21.8929	13868	8063.14	10.38	8.65	8.65	100	86629	22.3849	0		LOW-RISK
313710	LAGAMAR	125.818	29.2915	16.7577	23.0246	7106	31961.9	7.32	11.26	11.26	99.22	147456;2	43.0847	0.000457048		LOW-RISK
313720	LAGOA DA PRATA	104.556	28.7948	14.4782	21.6365	52051	37310.7	2.52	3.65	13.64	74.9	43998;4	36.2849	1,7285e-05		LOW-RISK
313740	LAGOA DOURADA	112.631	25.6446	13.3562	19.5004	12611	26337.6	2.93	7.93	7.14	96.59	47669;3	36.0049	9,83152e-07		LOW-RISK
313753	LAGOA GRANDE	111.998	30.5907	17.6941	24.1424	9096	30214.5	2.09	10.99	10.99	100	123630;1	42.6683	0.000574417		LOW-RISK
313760	LAGOA SANTA	115.521	27.8201	15.1841	21.5021	70678	32802.8	3.35	6.93	11.04	73.54	22940;9	34.1449	0		LOW-RISK
313780	LAMBARI	107.454	25.7654	12.0606	18.913	20449	19293.3	2.98	1.96	11.74	100	21311	40.4474	0		LOW-RISK
313790	LAMIM	110.345	26.4651	14.0727	20.2689	3184	15487.4	0.63	15.7	9.42	100	11860;2	50.4747	0		LOW-RISK
313800	LARANJAL	116.464	27.7503	15.1158	21.4331	5806	13971.3	4.48	12.06	12.06	100	20488;2	71.1801	0		LOW-RISK
313820	LAVRAS	117.175	26.8494	13.7896	20.3195	98602	27818.1	2.37	3.96	22.92	78.82	56474;4	48.224	2,21636e-07		LOW-RISK
313830	LEANDRO FERREIRA	105.585	28.7479	15.1786	21.9633	3121	17228.5	1.28	12.82	9.61	100	35200;5	53.2517	1,46148e-06		LOW-RISK
313835	LEME DO PRADO	92.0944	28.7279	15.8453	22.2866	4312	13448	2.09	13.91	9.28	100	28003;6	18.4835	0		LOW-RISK
313840	LEOPOLDINA	112.393	28.3179	16.1416	22.2297	49020	21124.1	2.41	6.32	13.46	94.64	94307;7	67.2496	0		LOW-RISK
313850	LIBERDADE	118.292	23.7039	11.136	17.42	4713	21553.5	2.33	8.49	10.61	100	40133;7	39.7683	0		LOW-RISK
313860	LIMA DUARTE	115.656	24.1011	12.687	18.3941	17248	20279.4	5.22	6.38	10.44	100	84856;4	41.3821	0		LOW-RISK
313862	LIMEIRA DO OESTE	96.5718	31.0646	17.8036	24.4341	8582	60582.6	1.17	9.32	5.83	98.59	131715;3	38.243	2,3601e-06		LOW-RISK
313870	LUMINARIAS	117.825	26.0466	13.2459	19.6462	5586	27448	2.15	8.95	12.53	74.63	50014;3	34.0643	0		LOW-RISK
313880	LUZ	103.603	28.9706	14.7801	21.8753	17972	35908.9	7.9	10.02	8.35	82.07	117165;9	52.0788	0.000104683		LOW-RISK
313890	MACHACALIS	80.6824	29.6468	18.0713	23.8591	6440	15811.5	11.02	13.98	12.42	100	33237;8	83.2274	0		LOW-RISK
313900	MACHADO	102.948	27.3778	13.3845	20.3812	36932	32188	3.87	7.04	19.77	71.07	58595;8	22.5262	4,23495e-05		LOW-RISK
313910	MADRE DE DEUS DE MINAS	117.595	26.1341	13.5242	19.8292	5191	58993.5	2.89	11.56	7.71	94.61	49290;9	30.1878	0		LOW-RISK
313920	MALACACHETA	95.9061	27.5266	15.1329	21.3298	16905	12708.5	7.75	9.46	5.32	100	72788;6	28.6759	0		LOW-RISK
313960	MANTENA	96.8797	27.9529	16.6193	22.2861	26352	17248.5	11.08	9.49	20.11	99.85	68520;8	66.0668	0		LOW-RISK
313970	MARAVILHAS	110.373	27.9497	14.6706	21.3102	7300	28738.3	1.64	6.85	8.22	100	26160;4	55.2049	0		LOW-RISK
313980	MAR DE ESPANHA	119.522	25.7149	14.1483	19.9316	12400	17526.2	4.44	6.45	8.87	100	37160	60.5356	0		LOW-RISK
314000	MARIANA	114.34	24.9577	12.9826	18.9702	64890	119155	2.39	4.47	19.26	97.13	119420;8	22.9133	0		LOW-RISK
314010	MARILAC	100.014	30.1137	17.7253	23.9195	4044	14150.2	6.92	12.36	7.42	100	15880;9	64.4388	0		LOW-RISK
314015	MARIO CAMPOS	119.275	26.8179	14.0769	20.4474	15969	12520.5	2.44	5.01	4.38	98.25	3519;6	12.7906	0		LOW-RISK
314020	MARIPA DE MINAS	118.266	26.2811	14.4603	20.3707	3383	24993	6.21	5.91	14.78	100	7733;8	68.9804	0		LOW-RISK
314030	MARLIERIA	112.612	27.8866	15.7032	21.7949	4577	14999.9	6.12	10.92	0	98.79	54581;3	16.8949	0		LOW-RISK
314050	MARTINHO CAMPOS	100.556	28.9725	15.4039	22.1882	13979	35176.1	1.72	7.87	7.15	100	105841;8	41.1336	0.000219712		LOW-RISK
314055	MATA VERDE	74.7544	27.1806	16.5695	21.875	10096	10526.1	1.29	6.93	4.95	83.48	22753;9	41.5906	0		LOW-RISK
314060	MATERLANDIA	119.169	26.2175	14.0488	20.1331	3845	13711	17.43	13	15.6	100	28053	34.2773	3,02634e-07		LOW-RISK
314070	MATEUS LEME	119.69	27.1229	14.0551	20.589	43996	34132.7	2.82	5.91	12.96	93.16	30138;3	36.0407	0		LOW-RISK
314080	MATIAS BARBOSA	109.616	25.6794	15.1066	20.393	14019	42951.2	3.42	4.28	7.13	91.41	15706;6	50.5589	0		LOW-RISK
314090	MATIPO	117.195	26.5903	13.2725	19.9314	18506	22270.5	6.48	9.19	7.02	97.48	26699	60.2281	0		LOW-RISK
314100	MATO VERDE	91.5663	28.3376	15.5186	21.9281	12045	12741.8	2.99	7.47	4.98	100	47224;5	57.5961	0		LOW-RISK
314110	MATOZINHOS	116.132	27.6187	14.7021	21.1604	36927	39152.4	4.03	3.79	9.21	93.25	25245;3	38.4851	7,28409e-05		LOW-RISK
314140	MEDINA	69.9778	28.5295	15.8277	22.1786	19199	12224.1	8.28	9.9	10.94	100	143590;3	23.3167	0		LOW-RISK
314150	MENDES PIMENTEL	96.4802	28.9241	16.7139	22.819	5535	12006.9	10.84	12.65	12.65	100	30550;7	82.1251	0		LOW-RISK
314160	MERCES	115.578	26.0916	14.615	20.3533	9865	14085.2	9.73	12.16	9.12	97.89	34827;1	62.4029	0		LOW-RISK
314180	MINAS NOVAS	93.2899	28.0196	15.3551	21.6874	24117	11112.5	6.18	10.78	9.54	99.89	181239;8	19.7923	0		LOW-RISK
314190	MINDURI	120.284	25.4274	12.2224	18.8249	3690	42093.4	1.63	10.84	13.55	100	21977;4	34.8618	0		LOW-RISK
314200	MIRABELA	108.331	28.9329	15.4249	22.1789	13286	11941.7	27.7	11.29	8.28	100	72327;8	27.5102	0		LOW-RISK
314210	MIRADOURO	116.456	25.356	12.9661	19.1611	8935	16084.9	2.13	12.31	12.31	100	30167;2	61.019	0		LOW-RISK
314220	MIRAI	114.122	27.0949	14.4004	20.7476	13630	21973.7	11.23	8.07	13.21	100	32069;5	71.5408	0		LOW-RISK
314230	MOEDA	114.238	25.5014	13.1477	19.3245	5186	15529.8	4.44	9.64	7.71	95.02	15511;2	34.0921	0		LOW-RISK
314240	MOEMA	105.042	28.8475	14.957	21.9023	8302	20110	9.88	9.64	6.02	100	20270;5	50.7419	1,13855e-05		LOW-RISK
314260	MONSENHOR PAULO	105.554	27.0613	13.0779	20.0696	8336	26033.5	2.4	7.2	9.6	100	21654	43.3348	2,07439e-06		LOW-RISK
314280	MONTE ALEGRE DE MINAS	112.367	29.7835	15.9183	22.8509	20004	35500.1	2	6	7	81.68	259595;7	22.8793	0.00156965		LOW-RISK
314290	MONTE AZUL	88.4836	28.5802	15.9312	22.2557	20345	12467.5	10.62	12.78	11.8	100	100129;6	52.597	0		LOW-RISK
314310	MONTE CARMELO	116.055	27.3904	15.3649	21.3777	47267	32440.1	10.37	5.92	16.08	100	134303;5	35.4759	0.00108962		LOW-RISK
314315	MONTE FORMOSO	75.0435	26.7228	15.0361	20.8795	4381	8919.75	5.93	11.41	4.57	72.53	38555;3	29.9873	0		LOW-RISK
314330	MONTES CLAROS	106.291	28.8122	15.601	22.2066	436970	25870.2	2.8	7.3	27.76	100	358981;1	37.1225	2,17288e-07		LOW-RISK
314345	MONTEZUMA	89.6349	26.9976	14.4501	20.7239	6901	10868.9	2.17	13.04	5.8	100	113041;9	12.052	0		LOW-RISK
314370	MORRO DO PILAR	128.083	25.9296	13.9003	19.9149	2977	14113.4	3.02	13.44	10.08	100	47754;8	21.5473	0		LOW-RISK
314390	MURIAE	118.399	27.5407	14.669	21.1048	103649	24137.5	3.04	7.81	33.48	100	84169;3	68.3791	0		LOW-RISK
314420	NACIP RAYDAN	104.698	28.5818	16.1783	22.3801	2513	11607	3.18	15.92	11.94	100	23349;3	50.6157	0		LOW-RISK
314430	NANUQUE	89.0986	29.8122	18.3923	24.1023	34668	19924.6	11.05	1.15	7.79	87.85	151816;6	78.6233	0		LOW-RISK
314435	NAQUE	107.8	30.0069	18.0153	24.0111	6331	12675.7	6.63	11.06	4.74	99.89	12717;3	56.8763	0		LOW-RISK
314437	NATALANDIA	105.074	29.9252	16.5465	23.2358	3514	22725.1	2.85	11.38	5.69	100	46866	43.0262	0.00033453		LOW-RISK
314450	NAZARENO	128.276	26.6463	13.8408	20.2435	8192	76794.7	2.32	9.77	7.32	90.01	34145;3	47.6089	0		LOW-RISK
314460	NEPOMUCENO	111.943	26.7567	13.9191	20.3379	24869	23008	7.16	6.43	4.42	61.22	58255;3	42.495	8,45456e-07		LOW-RISK
314465	NINHEIRA	77.4586	26.6112	14.3164	20.4638	9331	12205.1	5.68	9.65	4.29	100	110825;5	19.5153	0		LOW-RISK
314467	NOVA BELEM	99.6864	27.0601	15.6796	21.3699	3049	27201.8	2.62	16.4	0	100	14677;5	46.3273	0		LOW-RISK
314470	NOVA ERA	122.999	26.2932	14.4747	20.3839	16920	24702.7	2.84	7.68	4.73	71.04	36192;6	32.3343	0		LOW-RISK
314480	NOVA LIMA	122.64	25.5985	13.1373	19.3679	117819	216092	2.77	6.71	12.56	95.9	42931;3	3.25446	0		LOW-RISK
314490	NOVA MODICA	96.9385	28.9033	16.3781	22.6407	3614	16530.5	3.6	8.3	5.53	99.65	37597;3	81.892	0		LOW-RISK
314500	NOVA PONTE	111.209	27.5743	15.6867	21.6305	15731	69569.1	2.03	5.72	11.44	85.14	111101;1	14.3042	0.00236027		LOW-RISK
314505	NOVA PORTEIRINHA	89.5926	30.3633	17.5154	23.9394	6660	15515.4	3.15	7.51	3	100	12094;3	36.5959	0		LOW-RISK
314520	NOVA SERRANA	108.107	28.5354	14.7204	21.6279	114497	24352.1	2.03	3.32	8.21	69.71	28247;2	54.5717	0		LOW-RISK
314530	NOVO CRUZEIRO	89.0657	27.5046	15.0869	21.2957	26850	10544.3	15.23	7.45	4.84	99.63	170298;1	19.2882	0		LOW-RISK
314535	NOVO ORIENTE DE MINAS	79.9718	29.0013	16.8363	22.9188	10086	11256.6	2.28	7.93	3.97	100	75515;1	32.8958	0		LOW-RISK
314537	NOVORIZONTE	93.749	28.065	15.1039	21.5845	4545	13167	6.82	15.4	13.2	100	27161	18.6512	0		LOW-RISK
314540	OLARIA	115.059	24.27	12.9819	18.6259	1936	18836.7	1.55	15.5	10.33	33.33	17824;2	35.8343	0		LOW-RISK
314545	OLHOS-D'AGUA	99.8624	27.3021	15.037	21.1696	5340	33947	4.87	13.11	5.62	100	209207;8	8.18462	2,44928e-08		LOW-RISK
314550	OLIMPIO NORONHA	106.397	25.8492	11.8516	18.8504	2555	15528.2	5.09	11.74	15.66	100	5463;3	41.933	0		LOW-RISK
314560	OLIVEIRA	125.885	26.0835	13.0926	19.588	39256	26318.9	2.95	6.37	18.34	98.99	89729;4	50.8314	0		LOW-RISK
314570	OLIVEIRA FORTES	123.764	24.9238	13.8344	19.3791	1996	19047	2.51	10.02	10.02	100	11113	67.5803	0		LOW-RISK
314580	ONCA DE PITANGUI	113.033	27.4493	14.2598	20.8546	2908	20575.4	2.06	10.32	6.88	100	24697;6	38.9546	0		LOW-RISK
314585	ORATORIOS	110.834	27.5174	15.0526	21.285	4910	15171	4.07	8.15	6.11	58.33	8906;8	61.2592	0		LOW-RISK
314590	OURO BRANCO	114.38	24.6801	12.3289	18.5045	39206	219860	2.37	5.36	3.57	37.12	25872;6	18.8275	0		LOW-RISK
314610	OURO PRETO	116.904	24.3002	12.2856	18.2929	76069	127232	1.97	5.13	19.72	100	124586;5	13.5115	0		LOW-RISK
314620	OURO VERDE DE MINAS	95.0799	27.4934	15.8498	21.6716	5607	11503.6	3.39	16.05	14.27	100	17548;2	56.596	0		LOW-RISK
314625	PADRE CARVALHO	99.4987	28.2005	14.9867	21.5936	5031	8999.72	3.18	9.94	3.98	100	44627;5	7.63581	0		LOW-RISK
314630	PADRE PARAISO	79.8651	27.2099	15.1239	21.1669	17163	10514.1	4.95	8.74	8.16	100	54437;5	27.9262	0		LOW-RISK
314650	PAINS	101.667	27.9117	13.9139	20.9128	7455	63965.8	3.76	6.71	5.37	100	42186;2	47.0758	0.000224058		LOW-RISK
314655	PAI PEDRO	86.8306	30.6036	17.6872	24.1454	5568	9617.09	1.62	12.57	5.39	100	83980;5	57.2178	0		LOW-RISK
314660	PAIVA	116.357	26.6733	15.124	20.8987	1474	17996.6	4.07	20.35	0	91.67	5841;9	68.9376	0		LOW-RISK
314675	PALMOPOLIS	75.8448	27.5499	16.5943	22.0721	6307	12292.8	4.12	11.1	4.76	100	43315;4	63.0318	0		LOW-RISK
314690	PAPAGAIOS	108.325	29.0337	15.0496	22.0416	13724	23511	1.68	7.29	4.37	92.19	55357;7	47.405	0.000127483		LOW-RISK
314700	PARACATU	120.567	29.4995	16.2785	22.889	94300	76144.4	8.11	4.24	12.94	71.86	823102;9	25.0923	0.00181369		LOW-RISK
314710	PARA DE MINAS	115.251	27.3694	14.1528	20.7611	97507	42098.6	2.15	6.77	14.87	96.48	55124;7	50.8573	0		LOW-RISK
314720	PARAGUACU	103.51	27.8406	13.6914	20.766	21580	29998.3	1.39	6.95	11.58	80.18	42429;6	23.0265	0.000114006		LOW-RISK
314740	PARAOPEBA	110.731	28.062	14.7215	21.3918	23776	36955.3	4.96	2.52	7.57	82.5	62562;3	42.7206	2,48871e-05		LOW-RISK
314750	PASSABEM	125.681	26.4661	14.3411	20.4036	2232	14574	1.79	13.44	4.48	100	9418;3	63.4636	0		LOW-RISK
314770	PASSA TEMPO	119.862	26.379	13.0897	19.7344	9204	59808.5	6.3	9.78	5.43	100	42917;2	55.4369	0		LOW-RISK
314780	PASSA-VINTE	112.128	24.5431	12.3345	18.4388	4144	20794.2	0.97	4.83	7.24	100	24656;5	17.9295	0		LOW-RISK
314810	PATROCINIO	115.339	26.7283	15.0313	20.8798	91901	39932.3	2.96	4.9	14.8	72.86	287434;4	19.2712	0.00104521		LOW-RISK
314830	PAULA CANDIDO	110.43	26.1602	13.8556	20.0079	8697	14256	2.64	11.5	6.9	100	26832;1	51.8668	0		LOW-RISK
314840	PAULISTAS	119.023	26.3172	14.0501	20.1836	4269	14048.8	2.58	11.71	7.03	53.57	22056;4	40.701	0		LOW-RISK
314850	PAVAO	83.9109	29.4467	17.6975	23.5721	8044	11093.9	3.11	11.19	3.73	100	60119	59.9948	0		LOW-RISK
314860	PECANHA	116.118	26.854	14.76	20.807	17358	15407.1	5.65	5.76	5.76	100	99664;6	30.355	0		LOW-RISK
314870	PEDRA AZUL	66.2165	27.0024	15.9051	21.4537	24452	16498.1	10.63	7.77	7.77	98.76	159465;1	17.4373	0		LOW-RISK
314875	PEDRA BONITA	121.61	23.8785	11.1323	17.5054	7320	13480.1	3.14	9.56	5.46	100	17392;8	36.3721	0		LOW-RISK
314880	PEDRA DO ANTA	109.826	26.9295	13.7379	20.3337	3511	19502.5	2.28	14.24	28.48	100	17316;8	71.1481	0		LOW-RISK
314890	PEDRA DO INDAIA	110.206	26.4515	13.2238	19.8377	3725	29206.4	0.81	13.42	10.74	100	34792	59.0939	3,38056e-07		LOW-RISK
314920	PEDRINOPOLIS	111.712	27.516	16.2765	21.8962	3359	55906.7	0.6	8.93	14.89	94.91	35789;1	16.7023	0.0026645		LOW-RISK
314930	PEDRO LEOPOLDO	118.458	27.3751	14.7577	21.0664	60154	29763.4	5.7	3.32	11.47	73.38	29283;1	36.0467	0		LOW-RISK
314940	PEDRO TEIXEIRA	111.805	25.7983	14.5176	20.158	1806	16778.2	4.98	16.61	11.07	100	11295;9	56.8916	0		LOW-RISK
314950	PEQUERI	116.593	25.9436	14.793	20.3683	3351	18724.7	2.98	17.91	5.97	100	9083;3	63.3729	0		LOW-RISK
314960	PEQUI	112.445	27.7904	14.4684	21.1294	4042	19184.8	1.98	9.9	0	100	20399;1	58.0189	0		LOW-RISK
314970	PERDIGAO	108.648	28.2703	14.4005	21.3354	12014	18942	0.83	8.32	3.33	99.16	24932;2	62.7097	0		LOW-RISK
314990	PERDOES	120.329	26.656	14.0586	20.3573	21329	29060.6	6	4.22	6.56	100	27065;7	61.1268	0		LOW-RISK
314995	PERIQUITO	105.968	29.8659	17.9088	23.8873	6566	16574.4	6.7	10.66	3.05	100	22890;7	47.9098	0		LOW-RISK
315000	PESCADOR	95.7527	29.5322	17.2267	23.3794	3537	11054.1	3.39	14.14	5.65	100	31746;3	69.458	0		LOW-RISK
315010	PIAU	114.03	26.5148	15.5047	21.0098	2530	34083	3.56	11.86	11.86	100	19219;6	64.0135	0		LOW-RISK
315020	PIEDADE DE PONTE NOVA	111.282	27.912	15.4946	21.7033	3941	15149.6	3.3	12.69	2.54	100	8373;3	75.201	0		LOW-RISK
315030	PIEDADE DO RIO GRANDE	116.133	25.2362	13.0558	19.146	4560	24887.5	3.95	10.96	10.96	100	32281;4	50.4139	0		LOW-RISK
315040	PIEDADE DOS GERAIS	116.039	26.2886	13.4335	19.861	5215	17842.8	2.68	11.51	9.59	100	25963;8	68.991	0		LOW-RISK
315050	PIMENTA	104.937	26.5096	13.0914	19.8005	8210	32326.1	4.63	8.53	9.74	43.23	41496;9	31.6265	0.000717983		LOW-RISK
315060	PIRACEMA	116.82	26.4156	13.3596	19.8876	7451	47478.8	1.48	9.39	2.68	88.46	28033;5	69.7198	0		LOW-RISK
315070	PIRAJUBA	93.3681	31.701	17.1196	24.4103	5438	62212.9	1.1	7.36	14.71	100	33798	1.50306	0.00260678		LOW-RISK
315080	PIRANGA	110.919	25.7687	13.7938	19.7813	15308	11347.3	2.03	4.57	13.07	100	65881;2	39.2895	0		LOW-RISK
315130	PIRAUBA	108.533	27.6439	15.9855	21.8147	11547	18697.9	2.86	7.79	7.79	100	14428;9	70.7782	0		LOW-RISK
315140	PITANGUI	107.671	28.2485	14.8368	21.5426	26568	26073.2	3.5	6.78	6.02	82.17	56963;6	47.6108	8,45939e-06		LOW-RISK
315150	PIUMHI	104.855	27.0267	13.3394	20.183	34834	36452.6	7.49	7.46	17.51	99.71	90246;8	39.6099	0.000198683		LOW-RISK
315200	POMPEU	104.216	28.9477	15.6751	22.3114	30493	36287.1	3.28	5.9	6.89	96.9	255107;4	34.3703	3,55134e-05		LOW-RISK
315210	PONTE NOVA	109.807	27.6427	15.2304	21.4366	58779	35748.1	3.61	2.72	38.11	85.42	47064;3	59.4267	0		LOW-RISK
315217	PONTO DOS VOLANTES	75.2113	27.955	15.3527	21.6539	10584	10016.8	6.9	12.28	5.67	100	121241;3	26.2048	0		LOW-RISK
315220	PORTEIRINHA	93.9754	28.5899	15.2803	21.9351	37321	13931.7	3.32	10.72	6.97	100	174968;3	48.4561	0		LOW-RISK
315230	PORTO FIRME	109.62	26.4265	14.0776	20.2521	10571	11411.1	1.7	12.3	9.46	100	28477;7	47.2868	0		LOW-RISK
315240	POTE	91.6002	27.7024	15.5067	21.6045	13643	10122.7	2.49	9.53	6.6	100	62511;1	32.7071	0		LOW-RISK
315260	POUSO ALTO	109.536	24.5855	10.872	17.7287	6567	47333.4	5.94	7.61	9.14	100	26303;4	61.4356	0		LOW-RISK
315270	PRADOS	112.618	25.729	13.6905	19.7097	8964	25109.7	4.8	7.81	11.16	100	26411;5	46.7197	0		LOW-RISK
315280	PRATA	103.777	30.4743	16.3774	23.4258	28678	45907.1	5.96	6.97	10.11	91.86	484754;4	38.2632	0.000351542		LOW-RISK
315310	PRESIDENTE BERNARDES	109.831	26.1685	14.2089	20.1887	4845	12740.5	1.44	14.45	10.32	100	23679;8	45.5599	0		LOW-RISK
315330	PRESIDENTE KUBITSCHEK	126.595	24.6334	12.8589	18.7461	3075	12064.6	2.28	13.01	9.76	100	18923;5	8.33686	0		LOW-RISK
315340	PRESIDENTE OLEGARIO	118.351	27.8873	16.228	22.0576	19471	37169.2	2.21	7.7	7.19	100	350384;8	32.5014	0.00076312		LOW-RISK
315360	PRUDENTE DE MORAIS	116.18	27.8065	14.6116	21.209	12224	18583.5	2.62	4.91	4.09	100	12418;9	49.7998	0		LOW-RISK
315370	QUARTEL GERAL	108.765	28.3907	15.1831	21.7869	3150	21546.1	12.7	9.52	3.17	98.94	55643;6	44.6783	6,40776e-06		LOW-RISK
315380	QUELUZITO	109.979	25.3148	13.322	19.3184	1778	20557.6	2.25	22.5	5.62	100	15356	48.0663	8,17892e-07		LOW-RISK
315390	RAPOSOS	120.202	26.1483	13.6572	19.9027	16266	11738.6	3.69	3.07	13.53	84.38	7222;8	4.35167	0		LOW-RISK
315400	RAUL SOARES	112.532	27.4696	15.017	21.2433	23387	17893.5	3.38	8.55	12.83	100	76336;4	67.1929	0		LOW-RISK
315420	RESENDE COSTA	118.006	25.606	13.0017	19.3039	11004	17925	3.45	5.45	10.91	89.02	61831;2	48.6188	0		LOW-RISK
315440	RESSAQUINHA	115.682	24.6134	13.1165	18.8649	4548	77296.9	1.98	10.99	15.39	100	18306;2	48.4213	0		LOW-RISK
315445	RIACHINHO	104.263	30.2589	16.4709	23.3649	8197	19338.8	0.24	9.76	7.32	100	171926;6	39.4703	0.000401622		LOW-RISK
315450	RIACHO DOS MACHADOS	96.4996	28.8222	14.7948	21.8085	8757	56250.5	1.94	10.28	5.71	100	131554	15.1318	0		LOW-RISK
315460	RIBEIRAO DAS NEVES	122.192	27.3495	14.8733	21.1114	327968	15177.2	3.56	2.41	5.31	65.64	15510;5	23.6489	0		LOW-RISK
315470	RIBEIRAO VERMELHO	117.357	27.0527	14.2449	20.6488	3953	25941.3	7.08	12.65	12.65	85.54	4925;1	66.2062	0		LOW-RISK
315480	RIO ACIMA	119.034	25.2188	12.932	19.0754	10263	44894.6	3.41	2.92	3.9	100	22839;4	2.92658	0		LOW-RISK
315490	RIO CASCA	110.789	28.4343	15.876	22.1552	12795	17735.1	4.38	10.16	10.94	100	38438;1	68.5306	0		LOW-RISK
315500	RIO DOCE	110.421	28.1676	15.8094	21.9885	2121	19723.7	4.24	14.14	0	100	11209;4	63.9761	0		LOW-RISK
315510	RIO DO PRADO	73.3219	28.0391	16.7888	22.4139	4631	10293.7	3.24	12.96	8.64	100	47981;5	54.2957	0		LOW-RISK
315520	RIO ESPERA	111.662	26.6185	14.2588	20.4386	5432	11179.6	0.55	11.05	5.52	100	23860;2	63.9543	0		LOW-RISK
315530	RIO MANSO	117.316	26.274	13.3282	19.8011	5527	19200.8	2.17	9.05	7.24	100	23154	54.3342	0		LOW-RISK
315540	RIO NOVO	111.301	26.8945	15.3491	21.1218	8450	13398.9	3.55	8.28	8.28	100	20931	77.6266	0		LOW-RISK
315560	RIO PARDO DE MINAS	95.2932	27.2934	14.2176	20.7555	27708	11083	3.1	10.83	7.58	100	311767;5	10.7676	0		LOW-RISK
315570	RIO PIRACICABA	119.691	26.1497	14.3016	20.2257	14120	93494	2.9	1.42	5.67	99.06	37303;7	44.11	0		LOW-RISK
315580	RIO POMBA	111.667	27.1562	15.4482	21.3022	17721	23182	10.5	5.64	14.67	99.08	25241;8	71.1847	0		LOW-RISK
315590	RIO PRETO	107.83	24.7494	13.199	18.9742	5040	12594.6	6.75	11.9	17.86	100	34804;6	38.435	0		LOW-RISK
315600	RIO VERMELHO	115.049	25.737	13.9295	19.8332	12457	11141.1	3.13	7.22	4.82	100	98656;1	25.3298	1,46385e-07		LOW-RISK
315610	RITAPOLIS	120.341	26.036	13.4388	19.7374	4984	19986.1	3.01	8.03	14.04	100	40480;5	45.6236	0		LOW-RISK
315620	ROCHEDO DE MINAS	113.706	26.9634	15.4614	21.2124	2292	49137.3	2.18	13.09	4.36	100	7940;2	80.0844	0		LOW-RISK
315630	RODEIRO	108.516	27.6344	15.4712	21.5528	8596	66014.2	4.07	8.14	2.33	98.76	7267;3	78.9596	0		LOW-RISK
315640	ROMARIA	116.545	27.6986	15.3959	21.5473	3104	77429.9	5.8	9.66	9.66	97.65	40755;7	10.9649	0.00265576		LOW-RISK
315645	ROSARIO DA LIMEIRA	116.201	25.7589	13.2686	19.5137	4736	14573.8	2.53	10.56	8.45	100	11115;6	57.3145	0		LOW-RISK
315650	RUBELITA	85.502	29.198	15.7003	22.4491	5695	14277.9	6.85	12.29	12.29	100	111029;5	26.701	0		LOW-RISK
315660	RUBIM	68.2433	28.5741	17.4779	23.026	10321	10879.3	6.69	8.72	4.84	100	96517;4	58.6259	0		LOW-RISK
315670	SABARA	120.875	26.1133	13.6493	19.8813	131294	30474.5	3.4	3.73	7.01	74.4	30245;3	10.7797	0		LOW-RISK
315680	SABINOPOLIS	123.368	25.7145	13.6852	19.6998	13797	21787.6	32.4	8.7	7.25	100	91981;1	27.1003	0		LOW-RISK
315700	SALINAS	83.543	28.7273	15.7913	22.2593	39969	15942.3	5.68	8.51	8.51	99.28	186211;7	37.612	0		LOW-RISK
315720	SANTA BARBARA	122.572	24.3933	12.3741	18.3837	29491	51093.2	3.53	7.8	8.48	100	68450;5	10.9716	0		LOW-RISK
315727	SANTA BARBARA DO MONTE VERDE	105.664	24.8801	13.4304	19.1552	2963	17510.5	3.71	10.12	16.87	100	41792;5	44.1373	0		LOW-RISK
315730	SANTA BARBARA DO TUGURIO	119.129	25.1735	14.025	19.5992	4204	16099	1.9	11.89	2.38	100	19456;4	73.186	0		LOW-RISK
315733	SANTA CRUZ DE MINAS	113.254	26.5832	13.789	20.1861	8074	11867.3	2.11	6.19	7.43	100	356;5	17.7619	0		LOW-RISK
315737	SANTA CRUZ DE SALINAS	75.6948	27.8195	14.749	21.2842	3908	12029.7	2.05	12.79	15.35	98.61	58960;7	41.2075	0		LOW-RISK
315740	SANTA CRUZ DO ESCALVADO	110.113	28.026	15.6257	21.8258	4852	16399.9	3.71	10.31	4.12	97.71	25872;6	72.3121	0		LOW-RISK
315750	SANTA EFIGENIA DE MINAS	116.784	27.8844	15.7826	21.8335	4272	11717.7	7.02	9.36	4.68	100	13196;5	59.3022	0		LOW-RISK
315765	SANTA HELENA DE MINAS	78.1315	28.1824	16.7039	22.4432	5897	9046.39	6.27	11.87	8.48	100	27643;3	58.6202	0		LOW-RISK
315770	SANTA JULIANA	110.883	27.3269	15.3763	21.3516	15786	59355.9	2.79	3.17	5.7	71.59	72378;4	11.2474	0.00269009		LOW-RISK
315780	SANTA LUZIA	117.411	27.1773	14.996	21.0866	213709	23863.2	4.78	3.65	7.86	81.53	23520;5	23.6722	0		LOW-RISK
315800	SANTA MARIA DE ITABIRA	126.48	26.5707	14.292	20.4314	10133	24757.8	1.88	6.91	3.95	100	59744;1	31.8031	0		LOW-RISK
315820	SANTA MARIA DO SUACUI	103.656	27.8046	15.4198	21.6122	12652	11695.8	15.65	2.37	7.11	58.33	62404;7	43.27	0		LOW-RISK
315830	SANTANA DA VARGEM	107.644	27.1259	13.3877	20.2568	6561	34469.9	2.29	10.67	10.67	100	17244;4	24.5256	2,12918e-06		LOW-RISK
315840	SANTANA DE CATAGUASES	114.312	27.5841	14.8089	21.1965	3503	12773.8	3.43	14.27	8.56	100	16148;6	78.4911	0		LOW-RISK
315850	SANTANA DE PIRAPAMA	112.332	26.5606	14.25	20.4053	7014	15479.5	1.43	11.41	5.7	79.29	125583;2	29.7244	2,4797e-06		LOW-RISK
315860	SANTANA DO DESERTO	115.49	26.0269	15.596	20.8115	3732	11889.2	2.68	5.36	13.4	91.18	18265;5	51.3381	0		LOW-RISK
315870	SANTANA DO GARAMBEU	118.151	24.9856	12.7902	18.8879	2140	15700.6	1.87	14.02	14.02	100	20307;4	39.6803	0		LOW-RISK
315880	SANTANA DO JACARE	121.02	27.1638	13.7666	20.4652	4214	21867.8	2.14	11.87	2.37	100	10616;9	66.3432	0		LOW-RISK
315900	SANTANA DO RIACHO	126.51	25.5659	13.457	19.5115	5754	23947	2.43	8.69	13.9	86.89	67720;7	7.89627	7,48671e-08		LOW-RISK
315910	SANTANA DOS MONTES	110.229	26.6066	14.2384	20.4225	3469	13286.9	2.88	14.41	14.41	100	19656;5	51.2171	0		LOW-RISK
315930	SANTA RITA DE JACUTINGA	108.604	24.9872	13.0611	19.0242	4768	15448.4	12.16	10.49	10.49	95.11	42094	31.1947	0		LOW-RISK
315940	SANTA RITA DE IBITIPOCA	118.977	23.4684	12.451	17.9597	3303	18272.5	1.21	15.14	3.03	100	32423;4	45.6502	0		LOW-RISK
315980	SANTA VITORIA	108.597	30.8968	18.1473	24.5221	20538	40140.5	5.55	7.3	11.69	100	299836;4	52.8904	3,53769e-05		LOW-RISK
315990	SANTO ANTONIO DO AMPARO	127.469	26.0923	13.3448	19.7186	16723	18956.6	4.48	8.97	13.16	76.38	48888;5	42.8278	0		LOW-RISK
316000	SANTO ANTONIO DO AVENTUREIRO	118.682	25.9841	14.1028	20.0434	3770	18856.1	2.92	5.31	7.96	98.24	20203;2	73.6526	0		LOW-RISK
316010	SANTO ANTONIO DO GRAMA	112.437	27.5913	14.8528	21.222	4229	22189.2	3.55	11.82	11.82	100	13021;3	67.4274	0		LOW-RISK
316020	SANTO ANTONIO DO ITAMBE	120.047	24.8216	12.9228	18.8722	3846	11880.6	14.82	10.4	5.2	100	30573;7	25.5526	0		LOW-RISK
316030	SANTO ANTONIO DO JACINTO	69.5386	27.567	16.5102	22.0386	10251	9900.93	3.32	11.71	5.85	100	50370;6	77.2186	0		LOW-RISK
316040	SANTO ANTONIO DO MONTE	108.037	27.283	13.7531	20.5181	28345	29473.5	2.79	8.82	12.7	100	112578	59.3122	2,15163e-06		LOW-RISK
316045	SANTO ANTONIO DO RETIRO	94.9821	26.7925	14.4178	20.6051	6621	9670.55	1.96	13.59	9.06	100	79629	6.51437	0		LOW-RISK
316050	SANTO ANTONIO DO RIO ABAIXO	123.422	27.8993	15.6617	21.7805	1808	16228.6	6.08	16.59	5.53	100	10726;9	61.399	0		LOW-RISK
316070	SANTOS DUMONT	123.03	25.563	14.3326	19.9478	44140	23793.1	1.99	4.53	12.46	90.11	63737;3	59.324	0		LOW-RISK
316080	SAO BENTO ABADE	114.026	26.954	13.4393	20.1967	4710	16505.3	3.82	12.74	14.86	100	8040;3	22.5632	1,55362e-06		LOW-RISK
316090	SAO BRAS DO SUACUI	108.737	26.6406	14.0397	20.3401	3987	21354.2	1.76	15.05	7.52	99.36	11001;9	51.8295	0		LOW-RISK
316100	SAO DOMINGOS DO PRATA	120.933	26.6507	14.3589	20.5048	17399	18125.1	2.41	2.87	7.47	100	74376;8	52.3033	0		LOW-RISK
316105	SAO FELIX DE MINAS	99.4999	27.8518	15.8913	21.8716	3204	13087.3	3.12	15.61	9.36	100	16256	76.3653	0		LOW-RISK
316120	SAO FRANCISCO DE PAULA	121.053	26.0995	13.3537	19.7266	6429	23108.2	2.8	10.89	3.11	100	31682;2	49.938	0		LOW-RISK
316130	SAO FRANCISCO DE SALES	80.0353	31.1705	18.1639	24.6672	5532	30763.5	1.27	9.04	10.85	100	112886;4	39.7648	6,34832e-05		LOW-RISK
316140	SAO FRANCISCO DO GLORIA	115.24	26.5224	13.2883	19.9054	4796	15251.5	2.92	14.6	8.34	95.2	16461;3	69.3389	0		LOW-RISK
316150	SAO GERALDO	108.235	27.0535	14.4196	20.7366	10270	20738.3	7.3	11.68	4.87	100	18557;8	70.832	0		LOW-RISK
316160	SAO GERALDO DA PIEDADE	110.391	28.3794	16.0655	22.2225	3307	11611.7	6.05	12.1	9.07	100	15233;6	66.7944	0		LOW-RISK
316165	SAO GERALDO DO BAIXIO	98.4381	27.7267	16.1641	21.9454	3104	12169.5	3.54	16.11	3.22	97.67	28095;4	71.048	0		LOW-RISK
316180	SAO GONCALO DO PARA	110.004	28.4622	14.772	21.6171	11688	24361.9	1.37	7.7	2.57	100	26573	61.0424	0		LOW-RISK
316190	SAO GONCALO DO RIO ABAIXO	122.12	26.3242	14.2918	20.308	12466	684169	2.57	8.82	5.62	100	36382;8	32.0929	0		LOW-RISK
316200	SAO GONCALO DO SAPUCAI	103.051	26.2573	12.6358	19.4465	23792	38470.8	9.16	5.46	13.45	72.65	51668;3	33.3895	6,56303e-06		LOW-RISK
316225	SAO JOAO DA LAGOA	113.499	28.7974	15.2995	22.0484	4818	12208.1	2.08	8.3	4.15	100	99801;5	30.987	7,891e-07		LOW-RISK
316240	SAO JOAO DA PONTE	94.1533	30.2464	16.6316	23.439	23840	10741.6	24.5	12.16	6.29	100	185110;2	48.3979	0		LOW-RISK
316250	SAO JOAO DEL REI	116.678	25.8867	13.3069	19.5968	93778	33060	1.99	2.45	26.55	89.25	145200;2	36.2577	6,89596e-08		LOW-RISK
316257	SAO JOAO DO MANTENINHA	96.6681	28.4763	16.8815	22.6789	5329	13597.2	5.63	13.14	9.38	96.57	13792;8	75.661	0		LOW-RISK
316270	SAO JOAO DO PARAISO	73.3465	26.8752	14.3296	20.6024	20502	11979.7	6.29	10.24	7.32	100	192557;5	20.02	0		LOW-RISK
316280	SAO JOAO EVANGELISTA	119.764	26.3871	13.877	20.1321	14864	16059.1	7.8	8.07	8.75	89.58	47818;3	47.7535	0		LOW-RISK
316290	SAO JOAO NEPOMUCENO	113.514	26.5661	15.2554	20.9107	24970	19084.4	3.44	2.4	12.82	65.44	40742;7	68.8689	0		LOW-RISK
316292	SAO JOAQUIM DE BICAS	119.168	27.1869	14.8803	21.0336	34677	33134.1	3.81	6.63	5.48	86.46	7175;8	26.4141	0		LOW-RISK
316294	SAO JOSE DA BARRA	101.52	27.6174	14.8195	21.2184	7862	118359	2.54	6.36	8.9	92.92	30831;9	17.3615	0.000809991		LOW-RISK
316295	SAO JOSE DA LAPA	118.025	28.046	15.332	21.689	27125	25528.6	3.32	4.42	5.16	99.82	4793	28.8925	0		LOW-RISK
316300	SAO JOSE DA SAFIRA	100.739	27.7582	15.8072	21.7827	3769	11549.7	10.08	13.27	10.61	100	21388;1	38.6031	0		LOW-RISK
316310	SAO JOSE DA VARGINHA	114.042	28.0527	14.5197	21.2862	4392	22210.7	2.5	9.11	4.55	94.82	20550;1	61.5038	0		LOW-RISK
316330	SAO JOSE DO DIVINO	95.9884	29.0332	16.7477	22.8905	3437	13774.5	2.62	14.55	2.91	100	32870;4	80.5601	0		LOW-RISK
316340	SAO JOSE DO GOIABAL	111.078	28.6401	16.2602	22.4501	5400	12581.8	3.33	9.26	5.56	100	18957;8	56.4874	0		LOW-RISK
316350	SAO JOSE DO JACURI	110.663	27.1764	15.0274	21.1019	6098	15589.2	1.8	9.84	9.84	100	34514;6	43.0801	0		LOW-RISK
316370	SAO LOURENCO	108.171	26.5547	12.33	19.4424	44432	25310.4	4.43	4.95	34.66	83.48	5801;9	48.587	0		LOW-RISK
316380	SAO MIGUEL DO ANTA	109.69	26.1706	13.3229	19.7467	6219	15122.9	1.93	11.26	9.65	100	15211;1	60.1907	0		LOW-RISK
316400	SAO PEDRO DOS FERROS	110.148	28.65	16.0638	22.3569	7122	17606.8	4.35	9.83	1.4	100	40273;9	67.5581	0		LOW-RISK
316410	SAO PEDRO DO SUACUI	110.82	27.7997	15.3706	21.5852	5108	15850.2	5.87	13.7	1.96	100	30810;6	40.6758	0		LOW-RISK
316443	SAO SEBASTIAO DA VARGEM ALEGRE	115.16	25.5501	13.339	19.4445	3113	21986	2.89	12.85	9.64	100	7362;9	59.7811	0		LOW-RISK
316450	SAO SEBASTIAO DO MARANHAO	104.283	27.5077	15.5187	21.5132	9918	10200	6.45	10.08	7.06	100	51783	47.2987	0		LOW-RISK
316460	SAO SEBASTIAO DO OESTE	109.527	27.2987	13.8308	20.5647	8819	85924.5	0.45	7.94	9.07	100	40809	60.9528	0		LOW-RISK
316480	SAO SEBASTIAO DO RIO PRETO	123.536	27.7604	15.3765	21.5685	1231	17571.2	5.69	24.37	8.12	100	12800;2	56.8557	0		LOW-RISK
316490	SAO SEBASTIAO DO RIO VERDE	104.947	26.5812	12.3182	19.4497	2299	15800.1	1.3	13.05	4.35	100	9084;8	67.6516	0		LOW-RISK
316500	SAO TIAGO	129.03	26.075	13.4334	19.7542	6745	22415	11.12	8.9	5.93	99.55	57240	59.8791	0		LOW-RISK
316520	SAO THOME DAS LETRAS	115.497	26.0974	13.2988	19.6981	11741	19208.8	2.21	5.96	5.96	100	36974;7	52.3675	0		LOW-RISK
316530	SAO VICENTE DE MINAS	118.273	26.3341	13.4551	19.8946	6669	26169.3	4.05	12	7.5	99.08	39265;1	39.5214	0		LOW-RISK
316550	SARDOA	118.834	26.9686	14.9994	20.984	4774	10715.1	7.96	8.38	8.38	92.46	14190;4	46.5532	0		LOW-RISK
316553	SARZEDO	120.494	26.6944	13.9609	20.3277	36581	64346.3	3.01	6.29	10.39	70.05	6213;4	14.3502	0		LOW-RISK
316555	SETUBINHA	96.0119	26.7017	14.344	20.5229	9797	9820.38	1.63	9.19	5.1	98.7	53465;5	12.8165	0		LOW-RISK
316556	SEM-PEIXE	113.608	26.7848	14.2302	20.5075	2382	14216.6	5.46	8.4	8.4	100	17663;4	75.0656	0		LOW-RISK
316560	SENADOR CORTES	120.397	25.5393	13.9071	19.7232	2237	19007.9	0.45	13.41	8.94	100	9833;6	69.5578	0		LOW-RISK
316570	SENADOR FIRMINO	111.25	26.1659	13.9246	20.0452	7716	13512.7	5.7	10.37	12.96	100	16649;5	65.6972	0		LOW-RISK
316590	SENADOR MODESTINO GONCALVES	106.453	26.3585	15.0388	20.6987	3926	22733.5	5.09	10.19	5.09	100	95205;5	7.56113	8,04942e-08		LOW-RISK
316600	SENHORA DE OLIVEIRA	112.085	25.9161	13.9373	19.9267	5295	14013.7	2.08	13.22	15.11	100	17074;9	51.8609	0		LOW-RISK
316610	SENHORA DO PORTO	125.47	26.172	14.4526	20.3123	3032	14157.6	2.64	19.79	3.3	100	38132;8	36.2849	0		LOW-RISK
316620	SENHORA DOS REMEDIOS	115.559	25.22	13.6347	19.4273	9925	11053	1.71	9.07	7.05	95.25	23781;5	72.2526	0		LOW-RISK
316630	SERICITA	120.394	24.1417	11.3608	17.7513	7345	14303.1	4.49	8.17	5.45	100	16601;2	39.3996	0		LOW-RISK
316640	SERITINGA	116.839	25.4437	12.3999	18.9218	1812	24357.4	3.86	16.56	11.04	75	11476;9	61.5324	0		LOW-RISK
316650	SERRA AZUL DE MINAS	119.228	24.9411	12.7844	18.8627	3906	10500	9.47	12.8	7.68	100	21859;5	26.6649	0		LOW-RISK
316660	SERRA DA SAUDADE	110.047	28.2828	14.8791	21.581	836	28392.4	11.96	35.89	0	100	33565;9	56.67	1,35866e-06		LOW-RISK
316670	SERRA DOS AIMORES	89.4808	29.2289	18.5161	23.8725	6847	10433.7	8.03	10.22	4.38	100	21357;4	75.699	0		LOW-RISK
316695	SERRANOPOLIS DE MINAS	100.522	27.6873	14.7252	21.2062	4398	9813.13	1.14	11.37	9.1	100	55195;4	25.7551	0		LOW-RISK
316700	SERRANOS	117.794	25.7343	12.5419	19.1381	1952	19785.5	1.54	15.37	5.12	100	21317;3	46.0845	0		LOW-RISK
316710	SERRO	122.345	24.7972	13.0844	18.9408	21813	13982.3	11.64	9.63	8.71	100	121781;3	19.8203	3,20585e-07		LOW-RISK
316720	SETE LAGOAS	116.72	27.43	14.5682	20.9991	233398	51894.8	2.13	4.37	11.61	84.23	53692;8	38.6803	8,81031e-06		LOW-RISK
316730	SILVEIRANIA	114.202	26.2714	14.6964	20.4839	2322	15505.2	6.89	12.92	0	100	15745;6	65.5153	0		LOW-RISK
316750	SIMAO PEREIRA	109.993	26.3054	15.5773	20.9413	2913	39707.1	4.81	6.87	37.76	100	13568;9	59.9824	0		LOW-RISK
316770	SOBRALIA	107.328	29.2023	17.4068	23.3046	4893	12303.3	6.13	14.31	4.09	100	20678;7	78.3875	0		LOW-RISK
316780	SOLEDADE DE MINAS	109.865	26.573	12.3472	19.4601	5602	13150.8	4.46	7.14	1.79	100	19686;6	69.6196	0		LOW-RISK
316790	TABULEIRO	113.425	26.9981	15.3925	21.1953	3926	17915.3	8.41	12.74	12.74	96.67	21108;4	79.2462	0		LOW-RISK
316800	TAIOBEIRAS	80.7319	27.7027	14.5529	21.1278	33071	16085.7	3.08	11.19	18.14	100	122004;6	25.3173	0		LOW-RISK
316830	TAQUARACU DE MINAS	120.758	26.3453	13.7926	20.069	4135	16000.7	3.39	7.26	14.51	100	32928;7	34.1925	0		LOW-RISK
316850	TEIXEIRAS	109.54	26.0781	13.5352	19.8066	12105	16380.3	1.98	9.09	9.09	100	16673;5	57.9468	0		LOW-RISK
316860	TEOFILO OTONI	88.3157	28.767	16.9012	22.8341	142030	20894	3.22	6.06	16.9	95.04	324227	47.9203	0		LOW-RISK
316880	TIRADENTES	112.34	26.1995	13.6055	19.9025	7508	25209.2	2.93	9.32	10.66	100	8304;7	44.4777	0		LOW-RISK
316900	TOCANTINS	108.792	27.369	15.1946	21.2818	14912	20853.4	5.03	8.05	4.02	100	17386;6	67.3436	0		LOW-RISK
316930	TRES CORACOES	109.688	27.112	13.2736	20.1928	75313	36734.4	4.42	4.38	13.41	78.18	82803;8	35.9336	1,1658e-06		LOW-RISK
316940	TRES PONTAS	106.898	26.9798	13.4484	20.2141	53511	32896.2	2.82	5.42	16.82	64.34	68979;4	25.0298	9,92331e-06		LOW-RISK
316950	TUMIRITINGA	98.4965	30.3246	18.3169	24.3208	5611	12198.8	4.28	12.48	5.35	91.88	50007;3	80.1609	0		LOW-RISK
316960	TUPACIGUARA	117.5	30.487	16.8646	23.6758	25500	37169.5	3.45	6.27	14.12	78.5	182253	19.1129	0.00225251		LOW-RISK
316970	TURMALINA	94.1358	28.6102	16.1085	22.3593	19933	21879	5.12	10.03	5.52	100	115311;1	9.16894	0		LOW-RISK
316990	UBA	109.398	27.0444	14.9022	20.9733	98705	30288.9	4.56	4.05	26.34	64.36	40745;2	62.7415	0		LOW-RISK
317010	UBERABA	103.778	28.2821	15.984	22.133	359090	59943.9	4.19	3.7	32.25	70.74	452395;7	14.519	0.00142491		LOW-RISK
317020	UBERLANDIA	112.449	29.6717	16.8561	23.2639	725536	61038	7.34	4.15	19.93	56.41	411520;6	17.8864	0.00193998		LOW-RISK
317030	UMBURATIBA	83.2242	29.6724	18.353	24.0127	2686	17107.6	5.58	11.17	3.72	100	40583;4	71.9181	0		LOW-RISK
317040	UNAI	117.746	29.7153	16.3812	23.0482	86867	50544.3	2.57	4.03	9.79	52.13	844543;2	29.9312	0.00199379		LOW-RISK
317043	UNIAO DE MINAS	94.2424	31.4622	17.455	24.4586	3671	30580	25.06	10.9	16.34	80.16	114740;7	58.5407	7,21173e-06		LOW-RISK
317047	URUANA DE MINAS	111.387	29.9066	16.5843	23.2454	3268	29821	0.92	12.24	12.24	100	59822;1	24.3092	0.00125751		LOW-RISK
317050	URUCANIA	110.686	27.9971	15.2661	21.6316	10480	23226.3	2.86	3.82	0	99.99	13879;2	60.2732	0		LOW-RISK
317065	VARGEM GRANDE DO RIO PARDO	81.7899	26.8266	14.1924	20.5095	4631	13504.4	2.16	15.12	15.12	100	49151;2	18.6757	0		LOW-RISK
317070	VARGINHA	107.427	26.9686	13.2936	20.1311	137078	58817.9	2.16	3.65	24	73.15	39539;6	34.2856	7,1603e-07		LOW-RISK
317100	VAZANTE	120.329	29.3057	16.5617	22.9337	20771	56478.3	3.47	7.22	10.59	100	191339;6	31.0867	0.000771157		LOW-RISK
317107	VEREDINHA	97.2537	27.9434	15.4161	21.6797	5148	23208.1	5.44	9.71	5.83	100	63169;2	14.2994	0		LOW-RISK
317110	VERISSIMO	101.804	29.325	16.1269	22.726	3289	41671	3.95	9.12	12.16	95.4	103182;3	19.37	0.000134165		LOW-RISK
317120	VESPASIANO	119.171	28.083	15.3333	21.7082	137821	22909.1	4.16	3.27	5.37	80.21	7104	29.1311	0		LOW-RISK
317130	VICOSA	108.726	26.1127	13.5323	19.8225	85119	22673.7	1.73	5.05	17.03	78.37	29941;8	51.8696	0		LOW-RISK
317140	VIEIRAS	116.832	26.7442	13.7615	20.2529	3701	14974.5	2.43	13.51	8.11	100	11269;1	63.8276	0		LOW-RISK
317150	MATHIAS LOBATO	98.3854	30.5948	18.3425	24.4686	2912	13915.4	3.09	13.74	13.74	100	17229;7	76.4086	0		LOW-RISK
317160	VIRGEM DA LAPA	83.8996	29.9863	15.9806	22.9834	11513	9585.82	3.13	11.29	7.82	100	86891;4	46.7739	0		LOW-RISK
317170	VIRGINIA	110.601	24.1435	10.5041	17.3238	8933	20856	3.81	6.72	3.36	98.3	32651;5	56.8328	0		LOW-RISK
317180	VIRGINOPOLIS	122.909	26.4653	13.7896	20.1275	10336	17588	4.45	7.74	6.77	100	43987;8	41.5141	0		LOW-RISK
317190	VIRGOLANDIA	107	28.2527	15.5292	21.891	4848	11818.5	5.36	14.44	8.25	100	28102;2	58.6108	0		LOW-RISK
317200	VISCONDE DO RIO BRANCO	107.814	27.1405	14.6284	20.8844	38493	31179.9	11.9	5.98	10.13	94.71	24335;1	79.0898	0		LOW-RISK
320016	AGUA DOCE DO NORTE	96.9636	27.8904	16.5851	22.2378	12038	17072.6	3.24	9.14	8.31	100	47372;9	53.6133	0		LOW-RISK
320090	BARRA DE SAO FRANCISCO	96.79	28.2821	17.2736	22.7779	40753	25717	4.56	8.34	18.89	94.3	94452;1	58.3226	0		LOW-RISK
320210	ECOPORANGA	94.786	28.7318	17.2151	22.9734	21995	18071.5	29.28	8.18	6.82	96.4	228536;9	82.1682	0		LOW-RISK
320330	MANTENOPOLIS	101.34	27.3114	15.842	21.5767	12259	12973.5	3.34	1.63	2.45	90.18	32141;8	57.803	0		LOW-RISK
320350	MONTANHA	96.285	29.5573	18.6762	24.1167	18851	21658	16.6	10.08	13.26	100	109906	72.0496	0		LOW-RISK
320360	MUCURICI	93.1718	29.5157	18.1548	23.8352	5467	17693.5	9.51	12.8	14.63	100	54052;9	80.9273	0		LOW-RISK
320425	PONTO BELO	95.8307	29.4618	18.3373	23.8996	6486	13416.7	5.55	12.33	10.79	94.9	36011	89.8104	0		LOW-RISK
320515	VILA PAVAO	97.2968	29.3291	17.9183	23.6237	8890	19465.8	4.84	2.25	5.62	68.45	43325;7	62.7945	0		LOW-RISK
330030	BARRA DO PIRAI	103.417	26.3423	14.7771	20.5597	91025	26833.5	5.09	4.17	22.08	44.69	58461	53.5628	1,11872e-06		LOW-RISK
330040	BARRA MANSA	102.33	27.074	14.7785	20.9263	166654	34816.5	4.36	5.58	22.68	83.24	54713;3	51.8513	5,14186e-07		LOW-RISK
330095	COMENDADOR LEVY GASPARIAN	113.821	26.8354	15.9487	21.392	8769	70311.4	1.14	14.82	35.35	66.67	10863;9	64.3486	0		LOW-RISK
330225	ITATIAIA	117.111	23.1594	10.8656	17.0125	30766	213340	2.63	4.23	23.4	86.49	24103;5	20.9852	0		LOW-RISK
330370	PARAIBA DO SUL	118.662	26.1013	15.0003	20.5508	41786	28006.3	2.97	10.53	38.05	100	57111;8	60.9956	0		LOW-RISK
330411	PORTO REAL	104.138	27.8285	15.6567	21.7426	20375	209625	2.11	7.36	29.94	100	5089;2	44.8352	1,12226e-05		LOW-RISK
330412	QUATIS	102.999	27.0447	14.6912	20.8679	12646	20946	3	7.91	16.61	100	28482;6	48.7822	0		LOW-RISK
330420	RESENDE	109.388	24.1651	11.7729	17.969	128460	80712.1	3.88	6.07	20.47	90.64	109933;6	38.4255	5,72051e-07		LOW-RISK
330450	RIO DAS FLORES	102.484	26.3281	14.9694	20.6487	9387	31314.8	5.11	9.59	25.57	97.86	47878;3	63.7526	0		LOW-RISK
330600	TRES RIOS	121.962	26.6055	15.4568	21.0311	76789	76977.4	3.83	9.12	19.14	100	32284;3	53.0518	0		LOW-RISK
330610	VALENCA	101.94	26.0474	14.4553	20.2513	72264	40447.3	5.58	6.92	27.95	94.6	130076;7	61.2525	6,3687e-08		LOW-RISK
330620	VASSOURAS	112.202	26.3532	15.2696	20.8114	38081	35459	6.28	8.14	37.55	100	53607;3	61.1654	7,23006e-06		LOW-RISK
330630	VOLTA REDONDA	102.475	27.6421	15.6079	21.625	270543	71551.4	4.47	4.88	23.88	94.53	18210;5	29.8856	0		LOW-RISK
352070	INDIAPORA	74.1712	30.9311	17.6619	24.2965	4087	28664.3	6.36	12.23	24.47	100	27960;6	33.2927	0.000116137		LOW-RISK
353000	MIRA ESTRELA	72.8986	31.1797	18.3031	24.7414	3075	22515.7	2.28	22.76	16.26	33.33	21682;5	38.7541	4,88809e-05		LOW-RISK
353475	OUROESTE	76.4609	31.3817	17.306	24.3438	10288	51226.7	2.04	5.83	12.64	80.54	28864;8	18.1292	0.000154918		LOW-RISK
353660	PAULO DE FARIA	76.7033	31.3019	17.6209	24.4614	7416	30054	6.2	13.48	6.74	100	73798;6	11.9286	0.000327148		LOW-RISK
354040	POPULINA	77.6721	31.1312	17.3625	24.2468	4154	28351	5.78	12.04	7.22	92.81	31593;8	20.925	1,26301e-05		LOW-RISK
354420	RIOLANDIA	73.9149	31.2579	17.6286	24.4432	10358	20921.2	1.83	14.48	9.65	92.67	63189;7	13.2454	0.000463075		LOW-RISK
500290	CASSILANDIA	120.786	30.4459	17.1089	23.7774	20951	35488.5	4.01	7.64	16.71	99.06	365825;2	69.9872	0.00024417		LOW-RISK
500630	PARANAIBA	102.011	30.4203	16.5447	23.4825	40713	38865.5	5.18	6.63	13.26	100	540548	65.2067	2,13545e-05		LOW-RISK
510100	ARAGUAIANA	143.229	32.8481	19.528	26.1881	3689	41316.5	0	8.13	5.42	100	638070	37.4804	8,02142e-05		LOW-RISK
510120	ARAGUAINHA	131.271	30.4125	16.2159	23.3142	998	30845.7	2	30.06	10.02	50	67523;1	40.2309	0.000116021		LOW-RISK
510180	BARRA DO GARCAS	138.062	31.4828	16.8745	24.1786	68975	41607.2	1.81	5.94	23.78	95.41	836314;9	33.2062	0.000548387		LOW-RISK
510310	COCALINHO	137.763	33.4211	20.0671	26.7441	6331	52079.2	4.9	9.48	7.9	100	1656313;6	17.7811	7,19098e-05		LOW-RISK
510617	NOVA NAZARE	131.658	33.1552	19.0731	26.1142	4188	35035.5	24.83	9.55	9.55	96.54	403453;9	17.3007	0.000447367		LOW-RISK
510625	NOVA XAVANTINA	133.97	32.8212	17.9974	25.4093	26467	47627.5	4.91	4.53	9.07	80.53	549197;2	44.4207	0.00107099		LOW-RISK
510665	PONTAL DO ARAGUAIA	133.734	31.7733	17.4299	24.6016	7554	17674.7	0.93	9.27	1.32	100	274248;2	48.5221	6,88076e-05		LOW-RISK
510670	PONTE BRANCA	133.384	30.652	16.6452	23.6486	1887	20481.9	10.07	15.9	10.6	100	70113;8	46.5534	2,67883e-05		LOW-RISK
510719	RIBEIRAOZINHO	135.023	31.5392	17.744	24.6416	2484	77486.6	2.42	12.08	16.1	66.67	62499;7	32.4781	0.00303364		LOW-RISK
510820	TORIXOREU	133.559	30.7786	16.5837	23.6812	3926	60613.8	2.8	12.74	20.38	98.9	239838;3	45.0696	0.000724499		LOW-RISK
520005	ABADIA DE GOIAS	153.469	29.5229	17.7482	23.6355	19141	38622	1.99	5.22	21.42	100	14335;7	52.6794	0.000251449		LOW-RISK
520010	ABADIANIA	149.006	28.7579	17.6261	23.192	15498	21334.9	1.55	7.74	11.61	100	104455;5	32.6822	0.00137314		LOW-RISK
520013	ACREUNA	152.241	31.6688	18.2964	24.9826	20506	46315.9	4.88	8.78	17.07	100	156674;2	15.6155	0.00285614		LOW-RISK
520015	ADELANDIA	162.962	30.5891	18.2593	24.4242	2393	19400.9	5.01	12.54	16.72	100	11538;5	72.3545	0.000168644		LOW-RISK
520017	AGUA FRIA DE GOIAS	135.671	28.2588	16.8918	22.5753	5546	91260.1	1.62	14.42	10.82	100	202363;6	15.4063	0.00214398		LOW-RISK
520020	AGUA LIMPA	124.718	30.1058	17.1649	23.6353	1853	35293.9	1.62	16.19	10.79	100	45883;6	67.9425	4,29991e-05		LOW-RISK
520025	AGUAS LINDAS DE GOIAS	141.619	27.5874	16.1189	21.8532	208892	11053	3.2	0.72	9.57	29.91	19181;7	21.2654	0.000175658		LOW-RISK
520030	ALEXANIA	144.953	28.2606	17.1002	22.6804	28690	39776.2	2.37	9.06	11.15	100	84687;6	30.0551	0.00122671		LOW-RISK
520050	ALOANDIA	139.399	29.917	17.4301	23.6735	1891	32251.2	4.76	15.86	31.73	100	10209;4	45.5985	0.00222888		LOW-RISK
520055	ALTO HORIZONTE	140.631	31.9606	19.7914	25.876	6061	188379	1.48	9.9	28.05	96.15	50034;2	61.652	7,58881e-05		LOW-RISK
520060	ALTO PARAISO DE GOIAS	143.088	28.5913	17.1485	22.8699	10414	38319	4.99	8.64	18.24	100	259499;8	6.4639	0.000645119		LOW-RISK
520080	ALVORADA DO NORTE	115.2	30.2757	18.0347	24.1552	8412	19317.5	3.8	9.51	8.32	100	126834;7	40.1248	0.000275414		LOW-RISK
520082	AMARALINA	139.381	32.1721	20.0484	26.1102	3796	28148.9	0.79	13.17	15.81	100	134374;2	60.5819	0.000310188		LOW-RISK
520085	AMERICANO DO BRASIL	163.422	29.4091	17.7669	23.588	4937	14694.5	5.47	10.13	8.1	74.6	13383;4	60.5409	0.000626859		LOW-RISK
520090	AMORINOPOLIS	163.765	30.0583	17.8021	23.9302	2982	39489.5	4.69	10.06	13.41	100	40693	54.9509	0.00102439		LOW-RISK
520110	ANAPOLIS	153.523	28.2878	17.6475	22.9677	393417	44860.3	2.15	4.68	20.69	72.21	93567;2	30.1951	0.0010577		LOW-RISK
520120	ANHANGUERA	116.281	30.1695	17.4621	23.8158	927	18523.8	4.31	21.57	10.79	100	5556;9	56.2293	3,24203e-05		LOW-RISK
520130	ANICUNS	161.379	30.2098	18.2841	24.2469	19762	23178.9	2.23	7.59	8.1	100	97603;8	55.4087	0.000599511		LOW-RISK
520140	APARECIDA DE GOIANIA	151.858	29.5812	17.8479	23.7145	500760	28213.3	2.83	3.24	25.52	49.82	27995;4	18.958	6,08819e-06		LOW-RISK
520145	APARECIDA DO RIO DOCE	139.83	30.632	17.3143	23.9731	2918	44491.5	1.37	10.28	13.71	100	60325;4	59.896	0.000232168		LOW-RISK
520150	APORE	127.17	30.1771	16.8423	23.5097	4067	92759.8	2.95	9.84	17.21	92.58	289923;7	51.2806	0.000361712		LOW-RISK
520160	ARACU	158.189	30.15	18.7699	24.4599	3859	21303.2	4.41	15.55	7.77	100	14977;6	61.7114	0.000627535		LOW-RISK
520170	ARAGARCAS	141.409	32.5176	19.0302	25.7739	18096	13606.6	2.43	8.84	19.34	89.77	66167;7	52.0333	0.0001471		LOW-RISK
520180	ARAGOIANIA	151.4	29.6959	17.4663	23.5811	11614	16321.7	1.55	6.89	6.03	100	21812;5	53.4128	0.000113648		LOW-RISK
520215	ARAGUAPAZ	156.813	31.2952	19.9184	25.6068	6986	23107.5	1.43	8.59	8.59	95.37	218810	61.4862	6,82516e-05		LOW-RISK
520235	ARENOPOLIS	156.658	31.0725	18.9422	25.0073	2964	90406.2	9.45	16.87	10.12	100	107553;5	49.5405	0.000803937		LOW-RISK
520250	ARUANA	151.28	32.9532	19.9402	26.4467	8139	28236.1	2.95	6.14	6.14	69.87	305477;3	50.9986	0.000284481		LOW-RISK
520260	AURILANDIA	161.877	30.4928	18.2907	24.3918	3390	27191	2.65	14.75	5.9	100	56551;4	62.2284	0.00017892		LOW-RISK
520280	AVELINOPOLIS	157.86	30.5427	18.6889	24.6158	2470	28342.2	2.02	8.1	4.05	100	17022;8	59.3828	0.000613919		LOW-RISK
520310	BALIZA	141.637	30.7218	16.9609	23.8414	3342	22746.1	2.09	20.95	14.96	100	178017;3	39.519	0.000367598		LOW-RISK
520320	BARRO ALTO	139.514	29.5405	17.9779	23.7592	11252	135151	4	7.11	13.33	59.22	108026;8	25.3019	0.000440896		LOW-RISK
520330	BELA VISTA DE GOIAS	145.291	29.164	17.1237	23.1439	33912	47766.9	4.54	7.08	18.87	100	127403;4	37.4474	0.00183378		LOW-RISK
520340	BOM JARDIM DE GOIAS	146.028	30.6822	17.1592	23.9207	7676	28911.5	0.91	9.12	15.63	100	190113;7	51.4059	0.000493515		LOW-RISK
520350	BOM JESUS DE GOIAS	132.216	30.7297	17.5066	24.1182	22320	47168.4	8.78	5.82	12.54	82.09	140560;5	3.68458	0.00430336		LOW-RISK
520355	BONFINOPOLIS	150.333	28.8506	17.559	23.2048	10300	11970.1	1.75	7.77	11.65	100	12191;5	33.2864	0.000524998		LOW-RISK
520357	BONOPOLIS	138.876	32.3071	20.1051	26.2061	3171	34206.2	1.89	15.77	12.61	100	163531;9	53.1186	0.000819564		LOW-RISK
520360	BRAZABRANTES	156.218	29.8926	18.2605	24.0766	3981	24615.3	2.01	12.56	25.12	99.43	12532;6	53.9009	0.000288903		LOW-RISK
520380	BRITANIA	155.367	32.9562	20.0173	26.4867	6008	34067.3	10.65	8.32	9.99	96.64	145845;9	63.5762	0.000234556		LOW-RISK
520390	BURITI ALEGRE	126.826	29.9099	16.993	23.4515	10892	49155.7	5.6	7.34	15.61	100	90193;2	38.3587	0.00153798		LOW-RISK
520393	BURITI DE GOIAS	163.624	30.7435	18.8545	24.799	2720	23098.9	2.57	11.03	7.35	100	20257;6	61.8988	4,59525e-05		LOW-RISK
520400	CABECEIRAS	122.363	29.3995	16.1762	22.7878	7342	58772.4	0.95	9.53	9.53	82.55	112643;4	18.7886	0.00344107		LOW-RISK
520410	CACHOEIRA ALTA	128.321	30.1525	17.087	23.6198	12488	21932.5	3.76	8.81	8.81	70.02	165722;6	56.4136	0.000132564		LOW-RISK
520420	CACHOEIRA DE GOIAS	164.031	30.1351	18.0654	24.1002	1384	29093.3	0	21.68	21.68	100	42449	53.5749	4,81049e-05		LOW-RISK
520425	CACHOEIRA DOURADA	121.261	31.6751	17.7537	24.7144	7566	8685.14	2.91	11.9	15.86	100	52828;1	3.6101	0.00130234		LOW-RISK
520430	CACU	123.586	30.6165	17.8453	24.2309	15049	54740.8	2.26	7.31	9.3	100	225434	55.8888	0.000173273		LOW-RISK
520440	CAIAPONIA	154.68	30.0779	17.2049	23.6414	17108	42563.9	6.2	5.85	13.44	91.21	862796;1	40.627	0.00128911		LOW-RISK
520450	CALDAS NOVAS	130.553	29.5529	16.7082	23.1305	93483	31527.5	1.69	4.17	15.3	58.76	160852;3	27.6004	0.00197072		LOW-RISK
520455	CALDAZINHA	147.685	29.4917	17.8155	23.6536	4450	21702.2	2.92	11.24	8.99	99.22	25172	54.5751	0.000178233		LOW-RISK
520460	CAMPESTRE DE GOIAS	153.329	30.4667	18.7368	24.6018	3735	19862.6	2.14	10.71	8.03	100	27273;4	50.7988	0.000361874		LOW-RISK
520465	CAMPINACU	138.166	29.9134	18.61	24.2617	3707	30457.5	19.42	13.49	13.49	75	197838;6	24.1774	0.000116055		LOW-RISK
520470	CAMPINORTE	140.906	30.0217	18.5341	24.2779	13016	25855	4.15	9.99	5.38	100	106454;1	34.7155	0.00128897		LOW-RISK
520480	CAMPO ALEGRE DE GOIAS	129.326	28.8711	15.3795	22.1253	7424	107398	1.48	12.12	18.86	99.24	245011;1	22.6942	0.00301893		LOW-RISK
520485	CAMPO LIMPO DE GOIAS	155.095	28.9022	18.0036	23.4529	8081	20415.4	1.24	12.37	8.66	100	15611;3	36.4942	0.000789759		LOW-RISK
520495	CAMPOS VERDES	141.594	32.4133	20.3269	26.3701	4446	36924.5	2.92	11.25	2.25	100	44312;5	76.4505	1,44841e-05		LOW-RISK
520500	CARMO DO RIO VERDE	154.747	30.1187	19.0971	24.6079	9484	47391.4	3.16	7.38	14.76	88.54	41982;1	55.5199	4,48769e-05		LOW-RISK
520505	CASTELANDIA	135.828	30.469	17.2065	23.8378	2978	27104.7	8.39	6.72	0	91.67	29922;8	14.3041	0.00183794		LOW-RISK
520510	CATALAO	123.149	28.7843	16.0821	22.4332	110612	87685.7	3.06	3.35	23.96	39.32	382637	27.7649	0.00273236		LOW-RISK
520520	CATURAI	156.716	30.3972	18.7572	24.5772	5259	19635.1	4.37	11.41	7.61	100	20506;5	56.5523	0.000367474		LOW-RISK
520530	CAVALCANTE	141.774	29.7871	18.059	23.923	10991	39322.4	1.09	7.28	4.55	100	694878	8.43246	2,68679e-05		LOW-RISK
520540	CERES	152.025	29.6752	18.3231	23.9991	21633	32787.1	4.76	8.78	67.03	98.14	21307	59.6751	0.00012454		LOW-RISK
520545	CEZARINA	151.52	30.6502	18.6713	24.6607	7722	43779.4	3.5	12.95	10.36	100	41708	38.3978	0.00178217		LOW-RISK
520547	CHAPADAO DO CEU	132.656	29.3234	16.1991	22.7612	13250	202715	2.79	7.55	27.17	100	218407;6	4.00751	0.00492301		LOW-RISK
520549	CIDADE OCIDENTAL	139.542	27.8265	15.9192	21.8729	84581	13529	2.16	4.97	11.23	100	38998;4	22.7839	0.000912837		LOW-RISK
520551	COCALZINHO DE GOIAS	144.518	27.6617	17.0195	22.3406	24018	21006.2	2.62	6.66	5	100	178533;9	32.5485	0.000748161		LOW-RISK
520552	COLINAS DO SUL	135.833	30.319	18.8487	24.5839	3967	21096	1.26	12.6	10.08	100	170751;9	15.1252	1,05733e-06		LOW-RISK
520570	CORREGO DO OURO	163.548	30.2493	18.096	24.1727	2424	32995.7	1.65	8.25	4.13	100	45807;7	64.0453	1,1039e-05		LOW-RISK
520580	CORUMBA DE GOIAS	148.874	27.5293	16.5391	22.0342	9801	23188.2	1.53	8.16	8.16	94.3	106483;3	38.6169	0.00100306		LOW-RISK
520590	CORUMBAIBA	120.814	30.1507	17.3414	23.746	8739	70839.1	6.29	5.72	12.59	47.31	186427;7	51.9065	0.000540164		LOW-RISK
520620	CRISTALINA	134.579	28.294	15.0866	21.6903	58940	74974.6	1.41	7.13	12.56	89.05	615392;1	13.2381	0.00424378		LOW-RISK
520630	CRISTIANOPOLIS	140.372	29.6208	16.6589	23.1398	3682	40548.1	2.72	8.15	16.3	100	22162;4	27.1243	0.00210548		LOW-RISK
520640	CRIXAS	148.254	31.3356	19.5354	25.4355	20227	40809.9	4.94	8.4	6.43	100	467303;9	58.836	3,42692e-06		LOW-RISK
520650	CROMINIA	146.273	29.9358	17.2754	23.6056	3926	28790.7	6.11	12.74	12.74	100	36491;8	52.2215	0.000413964		LOW-RISK
520660	CUMARI	115.901	30.4683	17.1818	23.825	2915	34350.1	8.23	10.29	17.15	100	56836;5	61.323	0.000317252		LOW-RISK
520680	DAMOLANDIA	157.192	29.0894	18.1682	23.6288	2724	17831.4	7.34	11.01	33.04	100	8605;7	68.8023	7,9565e-05		LOW-RISK
520690	DAVINOPOLIS	119.809	29.1064	16.5488	22.8276	1798	278455	5.01	16.69	5.56	100	48285;7	51.7245	0.000473108		LOW-RISK
520710	DIORAMA	160.597	31.2296	18.894	25.0618	2071	39096.5	9.17	14.49	38.63	58.33	68538;2	54.4367	0.000292121		LOW-RISK
520725	DOVERLANDIA	141.315	30.5615	17.2466	23.904	6853	55878	2.92	5.84	7.3	87.83	322755;8	52.3014	0.000876343		LOW-RISK
520735	EDEALINA	146.711	31.4381	18.2618	24.85	3900	110169	1.03	17.95	25.64	99.44	59821;8	24.4862	0.00396838		LOW-RISK
520740	EDEIA	148.192	30.7822	18.1758	24.479	12666	73518.5	4.34	11.05	10.26	100	146909;9	18.1914	0.0027408		LOW-RISK
520750	ESTRELA DO NORTE	138.411	32.0343	19.7164	25.8753	3186	22992.2	5.02	15.69	6.28	100	30113;9	53.6866	0.000446221		LOW-RISK
520753	FAINA	160.3	31.0456	19.437	25.2413	7054	25676.7	2.27	9.92	5.67	100	194968;5	58.3768	1,26098e-06		LOW-RISK
520760	FAZENDA NOVA	162.694	31.1117	18.4495	24.7806	5871	27855.7	2.21	8.52	13.63	100	127910;7	61.5558	4,87793e-05		LOW-RISK
520780	FIRMINOPOLIS	160.846	31.1284	18.3717	24.7501	9904	20002.5	2.63	13.13	18.17	100	42234	55.591	0.00158132		LOW-RISK
520790	FLORES DE GOIAS	119.45	30.3507	18.0411	24.1959	11627	14409.2	0.77	11.18	8.6	93.06	369510;6	52.4683	0.000214785		LOW-RISK
520800	FORMOSA	124.144	29.2624	17.4559	23.3592	112542	25836.6	2.53	4.18	37.14	68.18	580429;2	25.5452	0.000440214		LOW-RISK
520810	FORMOSO	138.082	30.545	18.5602	24.5526	4658	27249.7	16.75	10.73	8.59	87.47	84342	45.4097	2,04031e-05		LOW-RISK
520815	GAMELEIRA DE GOIAS	147.513	28.6141	17.3034	22.9588	3450	79664.3	1.45	14.49	11.59	100	58832;8	12.9419	0.00472754		LOW-RISK
520840	GOIANAPOLIS	151.816	28.7683	17.7636	23.2659	14036	26244.2	3.21	9.26	9.97	100	16664;2	28.6146	0.00102171		LOW-RISK
520850	GOIANDIRA	117.557	30.2769	16.8591	23.568	5023	35786.5	3.19	11.95	5.97	100	56991;7	54.0117	0.000539109		LOW-RISK
520860	GOIANESIA	143.572	29.2513	17.8762	23.5637	73201	26209.5	3.06	5.33	17.35	100	154731;9	43.5826	0.000245512		LOW-RISK
520870	GOIANIA	153.957	30.2387	18.2255	24.2321	1414483	38483.5	2.62	3.11	33.46	56.85	72929;6	19.6804	0.00015972		LOW-RISK
520880	GOIANIRA	155.618	29.9705	18.3814	24.1759	69511	23827.5	7.19	5.61	5.47	100	21377;2	36.8162	0.000923201		LOW-RISK
520890	GOIAS	162.657	30.3575	19.0477	24.7026	23485	34522.5	5.07	7.24	16.61	100	310842;3	56.2582	0.000183979		LOW-RISK
520910	GOIATUBA	135.907	30.6214	16.8383	23.7299	36936	63235.9	2.08	9.48	10.02	100	247959;1	6.38824	0.00417393		LOW-RISK
520915	GOUVELANDIA	122.85	31.7592	18.005	24.8821	5127	27875	0.39	9.75	3.9	93.08	82737;3	10.6238	0.000823038		LOW-RISK
520920	GUAPO	151.838	29.6319	18.0886	23.8603	17463	24473.3	1.89	8.02	4.01	100	51417;8	59.3539	0.000402165		LOW-RISK
520929	GUARAITA	162.617	29.8252	18.42	24.1226	2169	27385.5	5.07	13.83	4.61	100	20553;3	68.0874	8,92978e-06		LOW-RISK
520945	GUARINOS	146.366	30.4684	19.1945	24.8314	2167	38276.5	1.38	13.84	0	100	59318;8	56.1481	9,77859e-07		LOW-RISK
520960	HEITORAI	159.142	29.185	18.4767	23.8308	3146	22414.5	19.39	12.71	12.71	93.87	22861;5	54.3135	0.000610252		LOW-RISK
520970	HIDROLANDIA	148.275	29.6407	17.3088	23.4747	27530	58986.5	2.43	7.63	5.81	97.69	95212;2	44.5268	0.000713427		LOW-RISK
520980	HIDROLINA	144.093	30.2366	18.8387	24.5376	4848	25432.8	2.48	10.31	8.25	99.47	58375;6	49.2292	0.000666762		LOW-RISK
520990	IACIARA	121.422	32.1001	19.622	25.8611	11462	15934.8	3.4	7.85	6.11	63.9	154718;3	62.1866	0.000334444		LOW-RISK
520993	INACIOLANDIA	122.138	31.599	17.6872	24.6431	5958	37852.6	3.52	8.39	11.75	100	68920;1	8.2244	0.00189395		LOW-RISK
520995	INDIARA	152.828	30.5612	18.3562	24.4587	16829	41116.4	60.91	8.32	8.32	99.03	95541;9	30.177	0.0026629		LOW-RISK
521000	INHUMAS	158.337	29.2278	17.704	23.4659	53315	26208.5	5.8	7.69	13.32	100	61488;7	51.6034	0.000417585		LOW-RISK
521010	IPAMERI	129.437	29.4578	16.0134	22.7356	24617	88777.8	2.23	6.5	10.97	100	438286;3	30.1339	0.00230644		LOW-RISK
521015	IPIRANGA DE GOIAS	151.339	29.8058	18.2264	24.0161	2907	24183.6	1.72	10.32	17.2	100	24420;9	51.9559	0.000339277		LOW-RISK
521020	IPORA	163.13	30.8351	18.2203	24.5277	15730	27844.6	7.88	11.44	13.99	86.62	102724;9	57.1941	0.000373457		LOW-RISK
521030	ISRAELANDIA	162.95	31.3234	18.4	24.8617	2543	25779.7	1.57	0	11.8	100	57919	51.7625	0.000150691		LOW-RISK
521040	ITABERAI	161.3	29.3688	17.9806	23.6747	47016	40717.2	2.66	5.74	5.96	86.45	146191;6	42.7258	0.00176814		LOW-RISK
521056	ITAGUARI	159.253	30.2838	18.4649	24.3744	4939	20950.7	2.63	0	10.12	100	14265;2	43.1157	0.00147556		LOW-RISK
521060	ITAGUARU	157.611	30.2431	18.5974	24.4202	4906	20077.2	5.3	12.23	4.08	100	24102;9	66.5781	0.000122265		LOW-RISK
521080	ITAJA	112.743	30.4391	17.4607	23.9499	4468	29804.1	3.36	13.43	13.43	100	208273;6	66.1154	2,8004e-05		LOW-RISK
521090	ITAPACI	148.785	29.7595	18.4998	24.1296	21547	22957.9	6.22	6.03	5.11	90.07	95299;8	49.7666	0.0001416		LOW-RISK
521100	ITAPIRAPUA	161.646	31.7476	19.671	25.7093	7987	50746.3	4.13	6.26	6.26	100	204787;4	75.7563	7,3047e-05		LOW-RISK
521120	ITAPURANGA	159.558	29.7852	18.7781	24.2817	28522	21625.8	7.99	7.71	7.36	100	128140;4	58.8225	0.000102633		LOW-RISK
521130	ITARUMA	120.488	30.7337	17.6302	24.182	7029	44273	11.38	9.96	4.27	96.13	343736;7	62.6724	0.000143525		LOW-RISK
521140	ITAUCU	159.579	28.6757	17.6648	23.1703	8693	24446.4	10.35	13.8	8.05	94.88	38306;6	60.9856	0.000251782		LOW-RISK
521150	ITUMBIARA	124.166	30.777	17.0246	23.9008	113838	49832.3	5.56	4.3	17.31	74.13	244701;4	9.27544	0.00208603		LOW-RISK
521160	IVOLANDIA	162.825	30.4998	17.8117	24.1558	2664	60836.4	6.76	11.26	7.51	100	126084;1	55.5234	0.000253139		LOW-RISK
521170	JANDAIA	155.764	30.7814	18.2834	24.5324	6273	71123.7	2.07	7.97	9.56	100	86308;7	41.2355	0.00131976		LOW-RISK
521180	JARAGUA	153.697	29.6823	18.5954	24.1389	43928	17633.1	4.37	6.6	11.38	83.98	184894;7	48.8774	0.000295072		LOW-RISK
521190	JATAI	145.864	30.029	16.6428	23.3359	104656	77472	1.52	4.78	19.59	82.02	717879;2	21.0727	0.00380734		LOW-RISK
521200	JAUPACI	162.064	30.9801	18.6093	24.7947	2934	29246.5	2.39	10.22	3.41	100	52878;3	52.0004	0.000269644		LOW-RISK
521205	JESUPOLIS	157.509	29.876	18.5761	24.2261	2113	15883.5	0.95	14.2	4.73	100	11521;1	64.795	0.00011926		LOW-RISK
521210	JOVIANIA	140.732	30.0142	17.0544	23.5343	7164	46127.6	3.07	5.58	4.19	99.45	44625;8	14.6247	0.00501361		LOW-RISK
521220	JUSSARA	155.738	31.8959	19.2541	25.575	19582	37965.4	5.77	7.66	8.17	98.89	409234	58.8873	0.000358578		LOW-RISK
521225	LAGOA SANTA	111.243	31.2296	17.1734	24.2015	1568	30915.7	1.28	12.76	12.76	91.67	46328;9	73.0542	3,17562e-06		LOW-RISK
521230	LEOPOLDO DE BULHOES	149.644	28.543	17.207	22.875	8777	44788.1	0.91	7.98	7.98	100	47613;7	25.5119	0.00225868		LOW-RISK
521250	LUZIANIA	141.242	28.2872	15.8645	22.0759	196416	25322.7	2.38	3.31	12.22	41.51	396210;7	25.1995	0.00170822		LOW-RISK
521260	MAIRIPOTABA	145.99	29.9467	17.6324	23.7895	2476	37444.1	8.08	12.12	0	100	46802;9	38.8467	0.00122359		LOW-RISK
521280	MARA ROSA	140.08	31.6119	19.4082	25.5101	10705	31540.8	2.62	8.41	8.41	92.41	169546;3	63.5039	0.000110034		LOW-RISK
521290	MARZAGAO	125.695	30.0266	16.8977	23.4621	2764	30283.7	3.26	10.85	3.62	100	22551;8	48.9037	0.00104499		LOW-RISK
521295	MATRINCHA	159.7	32.3734	19.9227	26.1481	4042	39493.5	4.45	12.37	4.95	91.67	115050;3	62.5327	0.000444728		LOW-RISK
521300	MAURILANDIA	139.261	31.6844	18.0664	24.8754	9684	17016.2	2.38	7.23	7.23	98.01	38995;9	4.59019	0.0032088		LOW-RISK
521305	MIMOSO DE GOIAS	136.298	28.6922	17.6824	23.1873	2572	96137.3	0.78	11.66	3.89	100	138070;1	26.087	0.00101753		LOW-RISK
521308	MINACU	136.961	30.5307	18.6768	24.6037	26994	45467.2	3.56	6.3	5.93	79.17	285413;7	22.0676	2,74559e-05		LOW-RISK
521310	MINEIROS	137.566	29.6026	16.4814	23.042	71108	47335	1.8	5.63	22.08	95.42	904284;4	29.365	0.00137334		LOW-RISK
521340	MOIPORA	162.887	31.0006	18.3471	24.6739	1701	36193	1.18	17.64	17.64	100	45231;4	53.9835	8,9993e-05		LOW-RISK
521370	MONTES CLAROS DE GOIAS	154.454	31.9614	19.0777	25.5196	9530	62061.4	1.68	7.35	6.3	100	290039;7	53.7665	0.00111134		LOW-RISK
521375	MONTIVIDIU	161.48	29.6616	16.4217	23.0417	12716	115134	2.36	7.86	14.16	92.42	186958;1	4.64647	0.00717714		LOW-RISK
521377	MONTIVIDIU DO NORTE	137.953	31.2915	19.1582	25.2248	3647	23981.1	1.37	13.71	5.48	100	133723;2	49.2343	0.000198991		LOW-RISK
521380	MORRINHOS	135.108	30.2661	16.7278	23.497	49965	39557.8	3.98	5.4	9.01	94.21	284629;9	42.2754	0.00162335		LOW-RISK
521385	MORRO AGUDO DE GOIAS	158.237	29.9285	18.3374	24.1329	2440	24727.9	5.33	12.3	8.2	100	28233;3	68.3359	4,95219e-06		LOW-RISK
521390	MOSSAMEDES	163.837	29.4676	17.9075	23.6875	4791	31996.2	1.46	10.44	4.17	100	68488;2	60.6966	0.000445865		LOW-RISK
521400	MOZARLANDIA	153.39	32.7107	20.0009	26.3558	15284	63757.4	2.81	7.2	7.2	88.27	173851;6	66.7317	0.000150953		LOW-RISK
521405	MUNDO NOVO	138.389	33.0065	20.5639	26.7852	6273	39830.6	11.16	11.16	6.38	100	214153;4	61.9158	0.00026304		LOW-RISK
521410	MUTUNOPOLIS	138.864	31.7456	19.7663	25.756	3574	23050.7	7.27	13.99	2.8	100	95506;9	65.2891	0.000154777		LOW-RISK
521440	NAZARIO	157.784	29.8802	18.4502	24.1652	9247	29537.1	1.08	9.73	6.49	83.33	28114;7	44.5907	0.00116232		LOW-RISK
521450	NEROPOLIS	154.07	29.1889	18.1568	23.6728	33898	33014.9	3.39	8.56	12.69	100	20471;3	38.0436	0.000606553		LOW-RISK
521460	NIQUELANDIA	137.167	29.6923	18.2001	23.9462	35609	27445.2	3.37	7.3	4.21	94.28	984629;3	19.5958	0.000629905		LOW-RISK
521470	NOVA AMERICA	154.082	30.0473	18.3586	24.2029	2331	20692.7	3.86	12.87	4.29	100	20943;2	66.7315	3,17665e-06		LOW-RISK
521480	NOVA AURORA	119.843	30.4612	16.958	23.7096	2103	31766.5	2.38	14.27	9.51	100	30733;5	67.6163	0.000116841		LOW-RISK
521483	NOVA CRIXAS	142.443	32.9839	20.318	26.6509	13325	48273.7	9.76	5.25	5.25	100	730868;1	61.9364	0.000284121		LOW-RISK
521486	NOVA GLORIA	147.121	30.9312	19.2435	25.0874	8307	17507.1	2.77	6.02	4.82	85.81	41175;3	40.0923	0.000731873		LOW-RISK
521487	NOVA IGUACU DE GOIAS	141.268	30.7778	19.425	25.1014	3010	20913.2	1.99	9.97	0	100	62562;5	58.7177	5,61927e-05		LOW-RISK
521500	NOVA VENEZA	156.103	29.2519	18.0833	23.6676	9152	19352.8	2.29	7.65	6.56	95.01	12235;4	55.1072	4,75105e-05		LOW-RISK
521520	NOVO BRASIL	162.835	31.1293	19.208	25.1686	3605	30715	3.88	13.87	5.55	100	64934;9	71.1576	7,68117e-07		LOW-RISK
521523	NOVO GAMA	141.191	28.2055	16.3836	22.2945	97976	9645.45	2.95	5	7.96	68.23	19228;5	21.2436	0.000276934		LOW-RISK
521525	NOVO PLANALTO	140.343	33.0055	20.4166	26.711	3698	34940.6	2.7	10.82	16.22	100	125449;1	56.8305	0.000601443		LOW-RISK
521530	ORIZONA	138.053	29.0425	15.8338	22.4381	16127	59249.4	4.46	9.92	13.02	100	197126;5	35.9961	0.0022155		LOW-RISK
521540	OURO VERDE DE GOIAS	156.297	28.2865	17.6011	22.9438	4060	40772.3	2.46	9.85	7.39	100	20880;4	57.5694	8,87887e-05		LOW-RISK
521550	OUVIDOR	116.666	29.1349	16.3629	22.7489	7192	111008	5.84	6.95	2.78	100	41131;8	42.936	0.000664369		LOW-RISK
521560	PADRE BERNARDO	136.841	28.9783	16.9432	22.9607	34314	30052	3.5	7.58	7.29	99.04	314261;5	27.4763	0.00149112		LOW-RISK
521565	PALESTINA DE GOIAS	160.988	30.7712	17.4638	24.1175	3505	49911.3	2	8.56	8.56	99.6	131804;7	52.4736	0.0010076		LOW-RISK
521570	PALMEIRAS DE GOIAS	156.434	30.247	18.2729	24.2599	32004	59193.4	1.19	3.75	5.94	98.46	153719;6	32.8167	0.00303997		LOW-RISK
521580	PALMELO	135.191	29.7468	16.1959	22.9713	2293	23403.9	4.36	8.72	17.44	100	5980;9	36.8876	0.0012637		LOW-RISK
521590	PALMINOPOLIS	158.852	30.7475	18.3281	24.5378	3848	61499.6	2.08	10.4	10.4	99.37	39332;6	46.4166	0.00199925		LOW-RISK
521600	PANAMA	128.744	30.5661	17.1254	23.8457	2968	42327.1	2.7	6.74	6.74	100	43220;4	7.31078	0.0025616		LOW-RISK
521630	PARANAIGUARA	117.237	30.3383	16.576	23.4572	9497	23155	5.05	7.37	4.21	100	115341;5	36.0755	0.000309757		LOW-RISK
521640	PARAUNA	160.881	30.0821	17.6523	23.8672	10383	141966	3.47	10.59	14.45	100	378657;8	22.2131	0.00373539		LOW-RISK
521645	PEROLANDIA	147.795	29.0506	15.4696	22.2601	3175	224458	0.63	9.45	12.6	100	103365;7	5.53281	0.00565464		LOW-RISK
521680	PETROLINA DE GOIAS	157.353	28.931	18.2189	23.5749	8854	17458.1	26.65	4.52	10.16	100	53049	59.8977	0.000150697		LOW-RISK
521690	PILAR DE GOIAS	144.392	30.3838	18.5361	24.46	2332	90276.1	1.72	12.86	4.29	100	90604;8	57.1978	5,14345e-06		LOW-RISK
521710	PIRACANJUBA	140.696	30.114	17.206	23.66	23771	50483.2	7.66	7.57	7.99	96.13	237423;2	29.6976	0.00290057		LOW-RISK
521720	PIRANHAS	152.18	30.98	17.9042	24.4421	11532	59972.9	5.9	6.07	2.6	100	204508;8	50.782	0.000867222		LOW-RISK
521730	PIRENOPOLIS	153.283	28.5511	17.7383	23.1447	26598	25391.7	5.04	7.14	24.81	97.62	220036;9	32.6679	0.000183131		LOW-RISK
521740	PIRES DO RIO	135.449	29.4849	16.3095	22.8972	33193	44033.8	3.77	5.12	3.31	74.58	107764;1	40.1505	0.00119668		LOW-RISK
521760	PLANALTINA	132.003	28.5084	16.5452	22.5268	108846	15906.7	1.99	5.05	4.78	100	255892;4	15.0557	0.00120967		LOW-RISK
521770	PONTALINA	143.123	29.7644	17.244	23.5042	18843	40069.8	3.24	5.84	9.02	97.61	143428;9	33.7555	0.00257712		LOW-RISK
521800	PORANGATU	139.743	31.8186	19.7056	25.7621	44061	31180.6	2.72	5.45	10.21	73.3	482528;7	57.963	0.000334024		LOW-RISK
521805	PORTEIRAO	140.974	31.4647	18.1604	24.8126	4085	55908.8	3.18	4.9	7.34	88.89	60626;2	4.41168	0.00266505		LOW-RISK
521810	PORTELANDIA	140.297	29.4271	16.5902	23.0087	3322	91091.6	10.84	6.02	18.06	86.01	55341;1	18.3818	0.00435602		LOW-RISK
521839	PROFESSOR JAMIL	143.455	30.281	17.6605	23.9708	3325	22449.7	1.8	18.05	9.02	100	35629;2	50.8474	0.000321728		LOW-RISK
521850	QUIRINOPOLIS	128.842	30.5196	17.0521	23.7858	50540	41843.9	7.86	6.13	11.48	88.43	378602;6	27.9776	0.000976633		LOW-RISK
521860	RIALMA	150.156	30.2869	18.8822	24.5845	12054	28691.2	6.39	9.13	8.3	84.67	26829;1	40.5168	0.000369946		LOW-RISK
521870	RIANAPOLIS	150.096	30.6299	19.1394	24.8846	3972	17221.8	3.27	10.07	10.07	100	15737;9	52.0775	0.000116567		LOW-RISK
521878	RIO QUENTE	129.095	29.4278	16.768	23.0979	3967	68973.4	2.02	7.56	5.04	70.39	24465;5	49.1851	0.00015234		LOW-RISK
521880	RIO VERDE	152.247	29.7205	16.5844	23.1525	214607	65948.1	2.65	1.4	17.29	48.06	837425;5	9.29736	0.00501714		LOW-RISK
521890	RUBIATABA	154.521	29.856	18.7058	24.2809	19803	28277.3	2.78	9.59	7.07	100	75065;9	61.9764	2,75864e-05		LOW-RISK
521900	SANCLERLANDIA	163.196	31.2083	18.7314	24.9698	8300	28513	3.49	9.64	8.43	100	50940;2	75.9612	3,88239e-05		LOW-RISK
521910	SANTA BARBARA DE GOIAS	155.606	30.7918	18.7967	24.7942	6182	22997.5	2.1	8.09	9.71	96.05	14095;7	45.4508	0.00135143		LOW-RISK
521920	SANTA CRUZ DE GOIAS	136.121	29.1383	16.539	22.8387	3107	106127	1.29	9.66	3.22	91.67	110900;7	27.6308	0.00219006		LOW-RISK
521925	SANTA FE DE GOIAS	159.685	32.0896	19.3131	25.7013	4985	46582.9	0.8	4.01	4.01	57.93	116418;6	61.9644	0.000386247		LOW-RISK
521930	SANTA HELENA DE GOIAS	148.524	31.3582	18.0775	24.7178	37193	41603	4.71	7.8	16.94	99.85	114233;7	4.76361	0.00481739		LOW-RISK
521935	SANTA ISABEL	146.356	30.4219	18.8431	24.6325	3510	32236.3	3.99	14.25	5.7	100	81275;6	45.0764	0.000235562		LOW-RISK
521940	SANTA RITA DO ARAGUAIA	133.86	30.3839	16.5752	23.4796	7239	22497.6	1.24	6.91	4.14	78.8	135719;7	47.5695	0.000547077		LOW-RISK
521945	SANTA RITA DO NOVO DESTINO	140.631	29.3942	18.7575	24.0759	2948	32686.7	1.7	16.96	0	100	97044;8	36.8777	0.000838887		LOW-RISK
521950	SANTA ROSA DE GOIAS	158.787	29.2354	18.2225	23.729	2810	31047.5	4.63	10.68	3.56	83.33	16644	52.4198	0.00100404		LOW-RISK
521960	SANTA TEREZA DE GOIAS	137.387	32.0013	19.9344	25.9678	12928	27303.6	2.32	3.87	1.55	100	78954;4	52.7051	0.000418654		LOW-RISK
521970	SANTA TEREZINHA DE GOIAS	142.34	32.3894	20.1389	26.2641	10370	22756.4	4.15	4.82	2.89	98.24	120660	73.0978	2,01721e-05		LOW-RISK
521971	SANTO ANTONIO DA BARRA	154.121	30.7325	18.1233	24.4279	4287	65696	0.93	9.33	2.33	100	45033;6	12.723	0.00284507		LOW-RISK
521973	SANTO ANTONIO DE GOIAS	154.497	29.4706	18.0118	23.7412	7448	23484.4	2.55	8.06	5.37	100	13502;2	44.4702	0.000340741		LOW-RISK
521975	SANTO ANTONIO DO DESCOBERTO	142.552	28.1722	16.52	22.3461	68654	10740.3	2.17	1.02	5.54	81.16	94394;8	23.4971	0.000295016		LOW-RISK
521990	SAO FRANCISCO DE GOIAS	156.536	29.6488	18.6447	24.1467	6379	20843.2	2.51	7.84	7.84	100	41653;5	53.1803	0.000457111		LOW-RISK
522000	SAO JOAO D'ALIANCA	133.592	29.2602	17.6417	23.4509	11275	39519.4	1.06	7.98	7.1	93.83	333445;5	15.4832	0.00131752		LOW-RISK
522005	SAO JOAO DA PARAUNA	160.037	30.3901	18.4243	24.4072	1898	106414	0.53	15.81	5.27	100	28697;9	35.8407	0.00405005		LOW-RISK
522010	SAO LUIS DE MONTES BELOS	161.868	31.2028	18.5272	24.865	33279	43113.7	3.13	7.51	12.62	97.62	82962	75.5832	0.000144665		LOW-RISK
522015	SAO LUIZ DO NORTE	142.818	31.2272	19.1516	25.1894	10181	26105.9	1.57	4.91	4.91	100	58383;2	31.6181	0.000722389		LOW-RISK
522020	SAO MIGUEL DO ARAGUAIA	140.928	33.5379	20.6866	27.1122	22738	31652.3	4.27	7.48	7.04	85.62	615017;9	56.7116	9,9156e-05		LOW-RISK
522026	SAO MIGUEL DO PASSA QUATRO	143.33	28.7301	16.3554	22.5427	4234	77155.4	1.42	11.81	7.09	100	53734;7	31.6831	0.00250418		LOW-RISK
522028	SAO PATRICIO	155.417	30.2337	18.6451	24.4394	2138	26200.8	3.74	14.03	4.68	100	17276;3	57.4254	1,85823e-05		LOW-RISK
522040	SAO SIMAO	109.7	31.2114	17.6628	24.4371	17619	67212.4	3.35	7.38	6.24	58.25	41501;5	46.7974	0.000324638		LOW-RISK
522045	SENADOR CANEDO	149.769	29.8207	17.9343	23.8775	153522	39235.9	1.96	4.82	8.79	92.02	24700;5	29.9233	0.000379165		LOW-RISK
522050	SERRANOPOLIS	136.116	30.5148	16.8601	23.6875	8295	74691.1	2.17	6.03	7.23	77.4	552177;4	44.6144	0.000825576		LOW-RISK
522060	SILVANIA	145.235	28.5051	16.8995	22.7023	22230	62830.6	2.92	8.55	9.45	100	234992;4	19.8946	0.00375222		LOW-RISK
522068	SIMOLANDIA	112.867	30.9048	18.7968	24.8508	5715	25136.6	4.37	7	3.5	100	34681;1	63.0117	3,99636e-07		LOW-RISK
522070	SITIO D'ABADIA	121.465	29.5403	17.6358	23.5881	2939	24972.7	0.68	10.21	6.81	91.67	161185;1	21.8322	0.000496753		LOW-RISK
522100	TAQUARAL DE GOIAS	159.441	28.8837	18.0249	23.4543	4038	25470.5	2.48	12.38	9.91	100	20566;5	58.8223	0.000415574		LOW-RISK
522108	TERESINA DE GOIAS	140.826	30.3638	18.7508	24.5573	2695	11057.6	1.11	22.26	3.71	99.98	78479;3	13.7082	5,94522e-06		LOW-RISK
522119	TEREZOPOLIS DE GOIAS	152.795	28.9426	18.1365	23.5396	7842	25350.4	1.91	10.2	3.83	100	10740;7	27.9772	0.000904523		LOW-RISK
522130	TRES RANCHOS	114.448	29.1826	17.5638	23.3732	2906	22565.7	4.82	10.32	3.44	100	28403;4	38.5876	0.000315966		LOW-RISK
522140	TRINDADE	154.704	30.4598	18.6655	24.5626	149167	20200.8	2.83	3.82	9.52	89.37	71269	49.1042	0.00082709		LOW-RISK
522145	TROMBAS	137.002	30.5077	18.8034	24.6555	3123	20052.5	9.61	12.81	6.4	100	80290;5	44.4371	0.000299417		LOW-RISK
522150	TURVANIA	160.471	31.0929	18.6083	24.8506	4462	45157.6	21.52	11.21	11.21	100	48231;7	41.8203	0.00244378		LOW-RISK
522155	TURVELANDIA	146.143	31.5807	18.2013	24.891	4847	103995	3.3	10.32	8.25	88.44	93565;9	7.12913	0.00348508		LOW-RISK
522157	UIRAPURU	142.224	32.373	20.1738	26.2734	3874	27365.9	0.52	7.74	2.58	100	115430;5	63.1582	9,66426e-05		LOW-RISK
522160	URUACU	140.956	30.2285	19.3731	24.8008	43728	31588.7	4.25	6.17	37.96	97.88	214248;4	33.7143	0.0010363		LOW-RISK
522170	URUANA	155.025	30.1069	18.9347	24.5208	13681	21337.9	5.92	11.7	6.58	83.28	52290;4	54.748	0.00034456		LOW-RISK
522180	URUTAI	130.905	29.6648	16.3231	22.9939	3119	53927.6	1.28	9.62	3.21	100	62382;1	45.0668	0.000963968		LOW-RISK
522185	VALPARAISO DE GOIAS	139.873	27.4154	15.6733	21.5444	196967	16870.7	2.55	3.55	16.75	94.31	6148;8	2.56176	1,11874e-06		LOW-RISK
522190	VARJAO	150.298	29.7364	18.2321	23.9842	3720	27309.7	3.23	8.06	10.75	90.15	51740;2	52.9932	0.000317523		LOW-RISK
522200	VIANOPOLIS	142.757	28.9651	16.1338	22.5495	14046	60900.6	3.13	7.83	7.83	100	95411;5	18.9685	0.00447796		LOW-RISK
522205	VICENTINOPOLIS	143.609	30.9543	17.4304	24.1923	8776	53340.7	1.48	9.12	6.84	94.73	73379;4	5.07171	0.00366527		LOW-RISK
522220	VILA BOA	120.013	29.8636	17.9498	23.9067	3686	27887	1.9	13.56	10.85	100	105259;3	40.1709	0.00010445		LOW-RISK
522230	VILA PROPICIO	140.85	30.0676	18.8018	24.4347	5646	51845.3	1.06	10.63	7.08	100	218159;3	26.7709	0.00109459		LOW-RISK
530010	BRASILIA	133.98	27.5749	15.7063	21.6406	2923369	92732.3	3.46	3.59	29.73	60.72	576078;4	12.2675	0.00179507		LOW-RISK

## Sheet: DICTIONARY
CD_MUN	ID municipality
NO_MUNICIPIO	Name of municipality
TOTAL_RAIN	Total precipitation
TEMP_MAX	Maximum temperature
TEMP_MIN	Minimum temperature
TEMP_MEDIA	Mean temperature
POP	Population
PIB_per_capita	Per capita income
TX_INC_MorbInfectPara_1milhab	Incidence rate of infectious/parasitic diseases per 1,000 inhabitants
QTD_UBS_10milhab	Number of basic health units per 10,000 inhabitants
Total_Medicos_SUS_10milhab	Number of SUS doctors per 10,000 inhabitants
Media_COB_AB	Primary care coverage (%)
AREA_ha	Area (ha)
PCT_PASTURE	Pasture coverage (%)
PCT_SOYBEAN	Soybean coverage (%)
ORO_cases_2024	ORO cases confirmed in 2024
CLUSTER	Type of SatScan cluster
